# Supplementary material for: Microbial Composition of SCOBY Starter Cultures Used by Commercial Kombucha Brewers in North America
Source: Microorganisms. 2021 May 14;9(5):1060. doi: 10.3390/microorganisms9051060 (PMC8156240; doi:10.3390/microorganisms9051060)
Supplement: Supplementary file 1 [file microorganisms-09-01060-s001.zip]

Archive with 1 entries (1 files):
- microorganisms-1193873-supplementary.xlsx
