# Supplementary material for: Microbial Composition of SCOBY Starter Cultures Used by Commercial Kombucha Brewers in North America
Source: Microorganisms. 2021 May 14;9(5):1060. doi: 10.3390/microorganisms9051060 (PMC8156240; doi:10.3390/microorganisms9051060)
Supplement: Supplementary file 1 [file microorganisms-09-01060-s001.zip › microorganisms-1193873-supplementary.xlsx]

## Sheet: Table S1
Table S1. Sample Meta Data. Information about sample origin (including city, state, and country when provided), batch number, cluster designation, and whether or not the sample was included in assessing impact of repeat submissions from single producers.
Producer	Sample ID	City of Origin	State of Origin	North America?	Country	Batch	Cluster Designation	Included in re-analysis of prevalence
Producer 51	K001	Bozeman	MT	Yes	USA	1	cluster1
Producer 51	K004	Bozeman	MT	Yes	USA	1	cluster1
Producer 18	K005	Costa Mesa	CA	Yes	USA	1	cluster1	x
Producer 48	K006	Apple Valley	MN	Yes	USA	1	cluster1	x
Producer 23	K007	Santa Ana	CA	Yes	USA	1	cluster1	x
Producer 57	K008	Hood River	OR	Yes	USA	1	cluster1	x
Producer 28	K009	Eagle	CO	Yes	USA	1	cluster2	x
Producer 21	K010	San Diego	CA	Yes	USA	1	cluster1	x
Producer 37	K011	Boise	ID	Yes	USA	1	cluster2	x
Producer 47	K013	Ypsilonti	MI	Yes	USA	1	cluster1	x
Producer 14	K014	Fayetteville	AR	Yes	USA	1	cluster1	x
Producer 50	K015	Springfield	MO	Yes	USA	1	cluster1	x
Producer 56	K016	Zanesville	OH	Yes	USA	1	cluster1	x
Producer 25	K017	Tustin	CA	Yes	USA	1	cluster1
Producer 69	K026	Bellingham	WA	Yes	USA	1	cluster1
Producer 15	K020	Boulder	CA	Yes	USA	1	cluster3	x
Producer 35	K021	Tucker	GA	Yes	USA	1	cluster1	x
Producer 59	K022	Portland	OR	Yes	USA	1	cluster1	x
Producer 34	K023	St. Petersburg	FL	Yes	USA	1	cluster1	x
Producer 30	K024	Wilton	CT	Yes	USA	1	cluster1	x
Producer 65	K025	Waco	TX	Yes	USA	1	cluster1	x
Producer 69	K028	Bellingham	WA	Yes	USA	1	cluster1
Producer 69	K027	Bellingham	WA	Yes	USA	1	cluster1	x
Producer 69	K029	Bellingham	WA	Yes	USA	1	cluster1
Producer 63	K056	Austin	TX	Yes	USA	1	cluster1
Producer 27	K030	Vernon	CA	Yes	USA	1	cluster2	x
Producer 63	K058	Austin	TX	Yes	USA	1	cluster1
Producer 27	K032	Vernon	CA	Yes	USA	1	cluster1	x
Producer 22	K033	San Luis Obispo	CA	Yes	USA	1	cluster2	x
Producer 20	K034	Los Angeles	CA	Yes	USA	1	cluster4	x
Producer 20	K035	Los Angeles	CA	Yes	USA	1	cluster4
Producer 20	K036	Los Angeles	CA	Yes	USA	1	cluster4
Producer 54	K038	Buffalo	NY	Yes	USA	1	cluster4	x
Producer 32	K039	Homestead	FL	Yes	USA	1	cluster2	x
Producer 40	K040	Louisville	KY	Yes	USA	1	cluster1	x
Producer 16	K041	Carson City	CA	Yes	USA	1	cluster1	x
Producer 12	K044	Birmingham	AL	Yes	USA	1	cluster1	x
Producer 41	K047	Covington	LA	Yes	USA	1	cluster1	x
Producer 62	K048	Pittsburg	PA	Yes	USA	1	cluster1	x
Producer 33	K049	Panama City	FL	Yes	USA	1	cluster1	x
Producer 38	K052	Mundelein	IL	Yes	USA	1	cluster1	x
Producer 53	K053	Brooklyn	NY	Yes	USA	1	cluster1	x
Producer 8	K054	Tokyo	-	No	Japan	1	cluster1	x
Producer 5	K055	Oakville	-	Yes	Canada	1	cluster2	x
Producer 63	K059	Austin	TX	Yes	USA	1	cluster1
Producer 63	K057	Austin	TX	Yes	USA	1	cluster1	x
Producer 63	K062	Austin	TX	Yes	USA	1	cluster1
Producer 68	K124	Bainbridge Island	WA	Yes	USA	2	cluster1
Producer 10	K145	Barcelona	-	No	Spain	2	cluster1
Producer 63	K063	Austin	TX	Yes	USA	1	cluster1	x
Producer 6	K064	Regkjavik	-	No	Iceland	1	cluster2	x
Producer 29	K065	Danbury	CT	Yes	USA	1	cluster1	x
Producer 71	K067	-	-	-	-	1	cluster1	x
Producer 72	K068	-	-	-	-	1	cluster1	x
Producer 44	K070	Worcester	MA	Yes	USA	1	cluster1	x
Producer 31	K072	Washington	DC	Yes	USA	1	cluster1	x
Producer 73	K075	-	-	-	-	1	cluster1	x
Producer 45	K076	Preston	MD	Yes	USA	1	cluster1	x
Producer 43	K077	Greenfield	MA	Yes	USA	1	cluster1	x
Producer 55	K078	Oceanside	NY	Yes	USA	1	cluster2	x
Producer 39	K150	Lenexa	KS	Yes	USA	2	cluster1
Producer 22	K081	San Luis Obispo	CA	Yes	USA	1	cluster4	x
Producer 22	K082	San Luis Obispo	CA	Yes	USA	1	cluster1	x
Producer 7	K083	Mumbai		No	India	1	cluster1	x
Producer 66	K084	Orem	UT	Yes	USA	1	cluster2	x
Producer 13	K085	Mobile	AL	Yes	USA	1	cluster1	x
Producer 11	K086	Grand Cayman		No	UK Territory	1	cluster4	x
Producer 68	K087	Bainbridge Island	WA	Yes	USA	1	cluster1	x
Producer 36	K088	Grinnell	IA	Yes	USA	1	cluster1	x
Producer 46	K089	Muskegon	MI	Yes	USA	1	cluster4	x
Producer 19	K090	Huntington Beach	CA	Yes	USA	1	cluster1	x
Producer 3	K091	Crownest Pass		Yes	Canada	1	cluster1	x
Producer 70	K093	Seattle	WA	Yes	USA	1	cluster1	x
Producer 17	K094	Corona	CA	Yes	USA	1	cluster1	x
Producer 52	K095	Marshall	NC	Yes	USA	1	cluster4	x
Producer 52	K096	Marshall	NC	Yes	USA	1	cluster1	x
Producer 52	K097	Marshall	NC	Yes	USA	1	cluster2	x
Producer 1	K101	Porto Alegre		Yes	Mexico	2	cluster1	x
Producer 65	K102	Waco	TX	Yes	USA	2	cluster4	x
Producer 61	K103	Phoenixville	PA	Yes	USA	2	cluster1	x
Producer 67	K104	St. Croix	Virgin Islands	No	USA- territory	2	cluster1	x
Producer 42	K106	Lafayette	LA	No	USA	2	cluster3	x
Producer 74	K110	Chico	CA	No	USA	2	cluster3	x
Producer 4	K113	Deep River		Yes	Canada	2	cluster1	x
Producer 25	K114	Tustin	CA	Yes	USA	2	cluster1	x
Producer 25	K115	Tustin	CA	Yes	USA	2	cluster1	x
Producer 75	K116	Prince Edward Island	-	Yes	Canada	2	cluster1	x
Producer 58	K118	Moalla	OR	Yes	USA	2	cluster1	x
Producer 24	K119	Torrance	CA	Yes	USA	2	cluster4	x
Producer 76	K120	Weaverville	NC	Yes	USA	2	cluster3	x
Producer 64	K122	Dallas	TX	Yes	USA	2	cluster1	x
Producer 49	K123	Minneapolis	MN	Yes	USA	2	cluster4	x
Producer 27	K031	Vernon	CA	Yes	USA	1	cluster2
Producer 22	K080	San Luis Obispo	CA	Yes	USA	1	cluster2
Producer 9	K125-4	Haruru Falls	-	No	New Zealand	2	cluster3	x
Producer 26	K129	Ventura	CA	Yes	USA	2	cluster2	x
Producer 2	K141	Alberta	-	Yes	Canada	2	cluster2	x
Producer 9	K125-1	Haruru Falls	-	No	New Zealand	2	cluster3
Producer 10	K146	Barcelona	-	No	Spain	2	cluster4	x
Producer 60	K148	Portland	OR	Yes	USA	2	cluster1	x
Producer 39	K149	Lenexa	KS	Yes	USA	2	cluster1	x
Producer 49	K018	Minneaplois	MN	Yes	USA	1	cluster4
Producer 77	K151	Boulder	CO	Yes	USA	2	cluster3	x

## Sheet: Table S2
Table S2. Fusion primers for metabarcoding PCR amplfication. Illumina Nextera XT v2 indices and Nextera adapters incorporated with sequences targeting the fungal ITS2 region (BITS/B58S3) or V4-V5 region of bacterial 16S rDNA (515F/902R).
Name-index	Primer type	Sequence
515F-S502	16S forward	AATGATACGGCGACCACCGAGATCTACACCTCTCTATTCGTCGGCAGCGTCAGATGTGTATAAGAGACAGGTGYCAGCMGCCGCGGTAA
515F-S503	16S forward	AATGATACGGCGACCACCGAGATCTACACTATCCTCTTCGTCGGCAGCGTCAGATGTGTATAAGAGACAGGTGYCAGCMGCCGCGGTAA
515F-S505	16S forward	AATGATACGGCGACCACCGAGATCTACACGTAAGGAGTCGTCGGCAGCGTCAGATGTGTATAAGAGACAGGTGYCAGCMGCCGCGGTAA
515F-S506	16S forward	AATGATACGGCGACCACCGAGATCTACACACTGCATATCGTCGGCAGCGTCAGATGTGTATAAGAGACAGGTGYCAGCMGCCGCGGTAA
515F-S507	16S forward	AATGATACGGCGACCACCGAGATCTACACAAGGAGTATCGTCGGCAGCGTCAGATGTGTATAAGAGACAGGTGYCAGCMGCCGCGGTAA
515F-S508	16S forward	AATGATACGGCGACCACCGAGATCTACACCTAAGCCTTCGTCGGCAGCGTCAGATGTGTATAAGAGACAGGTGYCAGCMGCCGCGGTAA
515F-S510	16S forward	AATGATACGGCGACCACCGAGATCTACACCGTCTAATTCGTCGGCAGCGTCAGATGTGTATAAGAGACAGGTGYCAGCMGCCGCGGTAA
515F-S511	16S forward	AATGATACGGCGACCACCGAGATCTACACTCTCTCCGTCGTCGGCAGCGTCAGATGTGTATAAGAGACAGGTGYCAGCMGCCGCGGTAA
515F-S513	16S forward	AATGATACGGCGACCACCGAGATCTACACTCGACTAGTCGTCGGCAGCGTCAGATGTGTATAAGAGACAGGTGYCAGCMGCCGCGGTAA
515F-S515	16S forward	AATGATACGGCGACCACCGAGATCTACACTTCTAGCTTCGTCGGCAGCGTCAGATGTGTATAAGAGACAGGTGYCAGCMGCCGCGGTAA
515F-S516	16S forward	AATGATACGGCGACCACCGAGATCTACACCCTAGAGTTCGTCGGCAGCGTCAGATGTGTATAAGAGACAGGTGYCAGCMGCCGCGGTAA
515F-S517	16S forward	AATGATACGGCGACCACCGAGATCTACACGCGTAAGATCGTCGGCAGCGTCAGATGTGTATAAGAGACAGGTGYCAGCMGCCGCGGTAA
515F-S518	16S forward	AATGATACGGCGACCACCGAGATCTACACCTATTAAGTCGTCGGCAGCGTCAGATGTGTATAAGAGACAGGTGYCAGCMGCCGCGGTAA
515F-S520	16S forward	AATGATACGGCGACCACCGAGATCTACACAAGGCTATTCGTCGGCAGCGTCAGATGTGTATAAGAGACAGGTGYCAGCMGCCGCGGTAA
515F-S521	16S forward	AATGATACGGCGACCACCGAGATCTACACGAGCCTTATCGTCGGCAGCGTCAGATGTGTATAAGAGACAGGTGYCAGCMGCCGCGGTAA
515F-S522	16S forward	AATGATACGGCGACCACCGAGATCTACACTTATGCGATCGTCGGCAGCGTCAGATGTGTATAAGAGACAGGTGYCAGCMGCCGCGGTAA
926R-N701	16S reverse	CAAGCAGAAGACGGCATACGAGATTCGCCTTAGTCTCGTGGGCTCGGAGATGTGTATAAGAGACAGCCGYCAATTYMTTTRAGTTT
926R-N702	16S reverse	CAAGCAGAAGACGGCATACGAGATCTAGTACGGTCTCGTGGGCTCGGAGATGTGTATAAGAGACAGCCGYCAATTYMTTTRAGTTT
926R-N703	16S reverse	CAAGCAGAAGACGGCATACGAGATTTCTGCCTGTCTCGTGGGCTCGGAGATGTGTATAAGAGACAGCCGYCAATTYMTTTRAGTTT
926R-N704	16S reverse	CAAGCAGAAGACGGCATACGAGATGCTCAGGAGTCTCGTGGGCTCGGAGATGTGTATAAGAGACAGCCGYCAATTYMTTTRAGTTT
926R-N705	16S reverse	CAAGCAGAAGACGGCATACGAGATAGGAGTCCGTCTCGTGGGCTCGGAGATGTGTATAAGAGACAGCCGYCAATTYMTTTRAGTTT
926R-N706	16S reverse	CAAGCAGAAGACGGCATACGAGATCATGCCTAGTCTCGTGGGCTCGGAGATGTGTATAAGAGACAGCCGYCAATTYMTTTRAGTTT
926R-N707	16S reverse	CAAGCAGAAGACGGCATACGAGATGTAGAGAGGTCTCGTGGGCTCGGAGATGTGTATAAGAGACAGCCGYCAATTYMTTTRAGTTT
926R-N710	16S reverse	CAAGCAGAAGACGGCATACGAGATCAGCCTCGGTCTCGTGGGCTCGGAGATGTGTATAAGAGACAGCCGYCAATTYMTTTRAGTTT
926R-N711	16S reverse	CAAGCAGAAGACGGCATACGAGATTGCCTCTTGTCTCGTGGGCTCGGAGATGTGTATAAGAGACAGCCGYCAATTYMTTTRAGTTT
926R-N712	16S reverse	CAAGCAGAAGACGGCATACGAGATTCCTCTACGTCTCGTGGGCTCGGAGATGTGTATAAGAGACAGCCGYCAATTYMTTTRAGTTT
926R-N714	16S reverse	CAAGCAGAAGACGGCATACGAGATTCATGAGCGTCTCGTGGGCTCGGAGATGTGTATAAGAGACAGCCGYCAATTYMTTTRAGTTT
926R-N715	16S reverse	CAAGCAGAAGACGGCATACGAGATCCTGAGATGTCTCGTGGGCTCGGAGATGTGTATAAGAGACAGCCGYCAATTYMTTTRAGTTT
926R-N716	16S reverse	CAAGCAGAAGACGGCATACGAGATTAGCGAGTGTCTCGTGGGCTCGGAGATGTGTATAAGAGACAGCCGYCAATTYMTTTRAGTTT
926R-N718	16S reverse	CAAGCAGAAGACGGCATACGAGATGTAGCTCCGTCTCGTGGGCTCGGAGATGTGTATAAGAGACAGCCGYCAATTYMTTTRAGTTT
926R-N719	16S reverse	CAAGCAGAAGACGGCATACGAGATTACTACGCGTCTCGTGGGCTCGGAGATGTGTATAAGAGACAGCCGYCAATTYMTTTRAGTTT
926R-N720	16S reverse	CAAGCAGAAGACGGCATACGAGATAGGCTCCGGTCTCGTGGGCTCGGAGATGTGTATAAGAGACAGCCGYCAATTYMTTTRAGTTT
926R-N721	16S reverse	CAAGCAGAAGACGGCATACGAGATGCAGCGTAGTCTCGTGGGCTCGGAGATGTGTATAAGAGACAGCCGYCAATTYMTTTRAGTTT
926R-N722	16S reverse	CAAGCAGAAGACGGCATACGAGATCTGCGCATGTCTCGTGGGCTCGGAGATGTGTATAAGAGACAGCCGYCAATTYMTTTRAGTTT
926R-N723	16S reverse	CAAGCAGAAGACGGCATACGAGATGAGCGCTAGTCTCGTGGGCTCGGAGATGTGTATAAGAGACAGCCGYCAATTYMTTTRAGTTT
926R-N724	16S reverse	CAAGCAGAAGACGGCATACGAGATCGCTCAGTGTCTCGTGGGCTCGGAGATGTGTATAAGAGACAGCCGYCAATTYMTTTRAGTTT
926R-N726	16S reverse	CAAGCAGAAGACGGCATACGAGATGTCTTAGGGTCTCGTGGGCTCGGAGATGTGTATAAGAGACAGCCGYCAATTYMTTTRAGTTT
926R-N727	16S reverse	CAAGCAGAAGACGGCATACGAGATACTGATCGGTCTCGTGGGCTCGGAGATGTGTATAAGAGACAGCCGYCAATTYMTTTRAGTTT
926R-N728	16S reverse	CAAGCAGAAGACGGCATACGAGATTAGCTGCAGTCTCGTGGGCTCGGAGATGTGTATAAGAGACAGCCGYCAATTYMTTTRAGTTT
926R-N729	16S reverse	CAAGCAGAAGACGGCATACGAGATGACGTCGAGTCTCGTGGGCTCGGAGATGTGTATAAGAGACAGCCGYCAATTYMTTTRAGTTT
BITS-S502	ITS forward	AATGATACGGCGACCACCGAGATCTACACCTCTCTATTCGTCGGCAGCGTCAGATGTGTATAAGAGACAGACCTGCGGARGGATCA
BITS-S503	ITS forward	AATGATACGGCGACCACCGAGATCTACACTATCCTCTTCGTCGGCAGCGTCAGATGTGTATAAGAGACAGACCTGCGGARGGATCA
BITS-S505	ITS forward	AATGATACGGCGACCACCGAGATCTACACGTAAGGAGTCGTCGGCAGCGTCAGATGTGTATAAGAGACAGACCTGCGGARGGATCA
BITS-S506	ITS forward	AATGATACGGCGACCACCGAGATCTACACACTGCATATCGTCGGCAGCGTCAGATGTGTATAAGAGACAGACCTGCGGARGGATCA
BITS-S507	ITS forward	AATGATACGGCGACCACCGAGATCTACACAAGGAGTATCGTCGGCAGCGTCAGATGTGTATAAGAGACAGACCTGCGGARGGATCA
BITS-S508	ITS forward	AATGATACGGCGACCACCGAGATCTACACCTAAGCCTTCGTCGGCAGCGTCAGATGTGTATAAGAGACAGACCTGCGGARGGATCA
BITS-S510	ITS forward	AATGATACGGCGACCACCGAGATCTACACCGTCTAATTCGTCGGCAGCGTCAGATGTGTATAAGAGACAGACCTGCGGARGGATCA
BITS-S511	ITS forward	AATGATACGGCGACCACCGAGATCTACACTCTCTCCGTCGTCGGCAGCGTCAGATGTGTATAAGAGACAGACCTGCGGARGGATCA
BITS-S513	ITS forward	AATGATACGGCGACCACCGAGATCTACACTCGACTAGTCGTCGGCAGCGTCAGATGTGTATAAGAGACAGACCTGCGGARGGATCA
BITS-S515	ITS forward	AATGATACGGCGACCACCGAGATCTACACTTCTAGCTTCGTCGGCAGCGTCAGATGTGTATAAGAGACAGACCTGCGGARGGATCA
BITS-S516	ITS forward	AATGATACGGCGACCACCGAGATCTACACCCTAGAGTTCGTCGGCAGCGTCAGATGTGTATAAGAGACAGACCTGCGGARGGATCA
BITS-S517	ITS forward	AATGATACGGCGACCACCGAGATCTACACGCGTAAGATCGTCGGCAGCGTCAGATGTGTATAAGAGACAGACCTGCGGARGGATCA
BITS-S518	ITS forward	AATGATACGGCGACCACCGAGATCTACACCTATTAAGTCGTCGGCAGCGTCAGATGTGTATAAGAGACAGACCTGCGGARGGATCA
BITS-S520	ITS forward	AATGATACGGCGACCACCGAGATCTACACAAGGCTATTCGTCGGCAGCGTCAGATGTGTATAAGAGACAGACCTGCGGARGGATCA
BITS-S521	ITS forward	AATGATACGGCGACCACCGAGATCTACACGAGCCTTATCGTCGGCAGCGTCAGATGTGTATAAGAGACAGACCTGCGGARGGATCA
BITS-S522	ITS forward	AATGATACGGCGACCACCGAGATCTACACTTATGCGATCGTCGGCAGCGTCAGATGTGTATAAGAGACAGACCTGCGGARGGATCA
B58S3-N701	ITS reverse	CAAGCAGAAGACGGCATACGAGATTCGCCTTAGTCTCGTGGGCTCGGAGATGTGTATAAGAGACAGGAGATCCRTTGYTRAAAGTT
B58S3-N702	ITS reverse	CAAGCAGAAGACGGCATACGAGATCTAGTACGGTCTCGTGGGCTCGGAGATGTGTATAAGAGACAGGAGATCCRTTGYTRAAAGTT
B58S3-N703	ITS reverse	CAAGCAGAAGACGGCATACGAGATTTCTGCCTGTCTCGTGGGCTCGGAGATGTGTATAAGAGACAGGAGATCCRTTGYTRAAAGTT
B58S3-N704	ITS reverse	CAAGCAGAAGACGGCATACGAGATGCTCAGGAGTCTCGTGGGCTCGGAGATGTGTATAAGAGACAGGAGATCCRTTGYTRAAAGTT
B58S3-N705	ITS reverse	CAAGCAGAAGACGGCATACGAGATAGGAGTCCGTCTCGTGGGCTCGGAGATGTGTATAAGAGACAGGAGATCCRTTGYTRAAAGTT
B58S3-N706	ITS reverse	CAAGCAGAAGACGGCATACGAGATCATGCCTAGTCTCGTGGGCTCGGAGATGTGTATAAGAGACAGGAGATCCRTTGYTRAAAGTT
B58S3-N707	ITS reverse	CAAGCAGAAGACGGCATACGAGATGTAGAGAGGTCTCGTGGGCTCGGAGATGTGTATAAGAGACAGGAGATCCRTTGYTRAAAGTT
B58S3-N710	ITS reverse	CAAGCAGAAGACGGCATACGAGATCAGCCTCGGTCTCGTGGGCTCGGAGATGTGTATAAGAGACAGGAGATCCRTTGYTRAAAGTT
B58S3-N711	ITS reverse	CAAGCAGAAGACGGCATACGAGATTGCCTCTTGTCTCGTGGGCTCGGAGATGTGTATAAGAGACAGGAGATCCRTTGYTRAAAGTT
B58S3-N712	ITS reverse	CAAGCAGAAGACGGCATACGAGATTCCTCTACGTCTCGTGGGCTCGGAGATGTGTATAAGAGACAGGAGATCCRTTGYTRAAAGTT
B58S3-N714	ITS reverse	CAAGCAGAAGACGGCATACGAGATTCATGAGCGTCTCGTGGGCTCGGAGATGTGTATAAGAGACAGGAGATCCRTTGYTRAAAGTT
B58S3-N715	ITS reverse	CAAGCAGAAGACGGCATACGAGATCCTGAGATGTCTCGTGGGCTCGGAGATGTGTATAAGAGACAGGAGATCCRTTGYTRAAAGTT
B58S3-N716	ITS reverse	CAAGCAGAAGACGGCATACGAGATTAGCGAGTGTCTCGTGGGCTCGGAGATGTGTATAAGAGACAGGAGATCCRTTGYTRAAAGTT
B58S3-N718	ITS reverse	CAAGCAGAAGACGGCATACGAGATGTAGCTCCGTCTCGTGGGCTCGGAGATGTGTATAAGAGACAGGAGATCCRTTGYTRAAAGTT
B58S3-N719	ITS reverse	CAAGCAGAAGACGGCATACGAGATTACTACGCGTCTCGTGGGCTCGGAGATGTGTATAAGAGACAGGAGATCCRTTGYTRAAAGTT
B58S3-N720	ITS reverse	CAAGCAGAAGACGGCATACGAGATAGGCTCCGGTCTCGTGGGCTCGGAGATGTGTATAAGAGACAGGAGATCCRTTGYTRAAAGTT
B58S3-N721	ITS reverse	CAAGCAGAAGACGGCATACGAGATGCAGCGTAGTCTCGTGGGCTCGGAGATGTGTATAAGAGACAGGAGATCCRTTGYTRAAAGTT
B58S3-N722	ITS reverse	CAAGCAGAAGACGGCATACGAGATCTGCGCATGTCTCGTGGGCTCGGAGATGTGTATAAGAGACAGGAGATCCRTTGYTRAAAGTT
B58S3-N723	ITS reverse	CAAGCAGAAGACGGCATACGAGATGAGCGCTAGTCTCGTGGGCTCGGAGATGTGTATAAGAGACAGGAGATCCRTTGYTRAAAGTT
B58S3-N724	ITS reverse	CAAGCAGAAGACGGCATACGAGATCGCTCAGTGTCTCGTGGGCTCGGAGATGTGTATAAGAGACAGGAGATCCRTTGYTRAAAGTT
B58S3-N726	ITS reverse	CAAGCAGAAGACGGCATACGAGATGTCTTAGGGTCTCGTGGGCTCGGAGATGTGTATAAGAGACAGGAGATCCRTTGYTRAAAGTT
B58S3-N727	ITS reverse	CAAGCAGAAGACGGCATACGAGATACTGATCGGTCTCGTGGGCTCGGAGATGTGTATAAGAGACAGGAGATCCRTTGYTRAAAGTT
B58S3-N728	ITS reverse	CAAGCAGAAGACGGCATACGAGATTAGCTGCAGTCTCGTGGGCTCGGAGATGTGTATAAGAGACAGGAGATCCRTTGYTRAAAGTT
B58S3-N729	ITS reverse	CAAGCAGAAGACGGCATACGAGATGACGTCGAGTCTCGTGGGCTCGGAGATGTGTATAAGAGACAGGAGATCCRTTGYTRAAAGTT

## Sheet: Table S3
Table S3. 16S mean relative abundance of ASVs detected in Community Standards. Averaged results for replicate ZymoBiomics© mock community DNA and extraction standards.
ASV taxa	Theoretical ASV proportion	DNA standards (n=3)	Extraction standards (n=3)
k__Bacteria;p__Firmicutes;c__Bacilli;o__Bacillales;f__Bacillaceae;__	0.25*	0.469208	0.623169
k__Bacteria;p__Firmicutes;c__Bacilli;o__Bacillales;f__Listeriaceae;g__Listeria	0.125	0.157224	0.106678
k__Bacteria;p__Firmicutes;c__Bacilli;o__Bacillales;f__Planococcaceae;g__Staphylococcus	0.125	0.110103	0.0566275
k__Bacteria;p__Firmicutes;c__Bacilli;o__Lactobacillales;__;__	0	0.0440117	0.0219304
k__Bacteria;p__Firmicutes;c__Bacilli;o__Lactobacillales;f__Lactobacillaceae;__	0.125	0.147568	0.141949
k__Bacteria;p__Proteobacteria;c__Alphaproteobacteria;o__Rhodospirillales;f__Acetobacteraceae;g__Gluconacetobacter	0	0.00630444	0.0134097
k__Bacteria;p__Proteobacteria;c__Gammaproteobacteria;o__Enterobacteriales;f__Enterobacteriaceae;__	0.25**	0.0614293	0.0317581
k__Bacteria;p__Proteobacteria;c__Gammaproteobacteria;o__Pseudomonadales;f__Pseudomonadaceae;g__Pseudomonas	0.125	0.00415172	0.00447787
* f_Bacillaceae ASV presumed to include Bacillus subtilis and Enterococcus faecalis
** f__Enterobacteriaceae ASV presumed to include Eschericichia coli and Salmonella enterica

## Sheet: Table S4
Table S4. Whole-genome assemblies used in this study. All Accessions were added to Kraken2 custom database, and Komagataeibacter accessions were used for reference genome mapping
Accession	Taxa	Accessed
ANNA01000000	[Candida] ethanolica strain M2	2021-12-18
MDSB01000000	Brettanomyces anomalus strain CBS 7654	2021-12-18
MDSB01000000	Brettanomyces anomalus strain CBS 7654	2021-12-18
UFQA01000000	Brettanomyces bruxellensis strain CBS11270	2021-12-18
PPHY02000000	Brettanomyces custersianus strain NRRL Y-6653	2021-12-18
MDSA01000000	Brettanomyces naardenensis strain CBS 7540	2021-12-18
GCF_000006445.2	Debaryomyces hansenii CBS767	2021-12-18
PPLD01000000	Hanseniaspora clermontiae strain NRRL Y-27515	2021-12-18
FQNF01000000	Hanseniaspora guilliermondii strain UTAD222	2021-12-18
LPNL01000000	Hanseniaspora opuntiae strain AWRI3578	2021-12-18
LPNM01000000	Hanseniaspora osmophila strain AWRI3579	2021-12-18
PPNX01000000	Hanseniaspora pseudoguilliermondii strain ZIM213	2021-12-18
PPNQ01000000	Hanseniaspora sp. 'hatyaiensis' strain ZIM2327	2021-12-18
PPNY01000000	Hanseniaspora sp. 'singularis' strain ZIM2326	2021-12-18
LPNN01000000	Hanseniaspora uvarum strain AWRI3580	2021-12-18
LXPE01000000	Hanseniaspora valbyensis NRRL Y-1626	2021-12-18
JFAV0300000	Hanseniaspora vineae strain T02/19AF	2021-12-18
PPNL02000000	Kregervanrija delftensis strain NRRL Y-7119	2021-12-18
PPNM02000000	Kregervanrija fluxuum strain NRRL YB-4273	2021-12-18
FJUO01000000	Lachancea fermentati strain CBS 6772	2021-12-18
AZEV01000000	Lactobacillus nagelii DSM 13675	2021-12-18
PPIS01000000	Pichia exigua strain NRRL Y-10920	2021-12-18
QAWB01000000	Pichia fermentans strain fo/MP/02	2021-12-18
PPIR02000000	Pichia heedii strain NRRL Y-10967	2021-12-18
QEFR01000000	Pichia kluyveri strain CBA6002	2021-12-18
PPIP01000000	Pichia nakasei strain NRRL Y-7686	2021-12-18
PPIO01000000	Pichia norvegensis strain NRRL Y-7687	2021-12-18
PPIN02000000	Pichia occidentalis strain NRRL Y-7552	2021-12-18
PPMO02000000	Pichia terricola strain NRRL YB-4310	2021-12-18
NZ_ALIE01000000	Saccharomyces arboricola H-6	2021-02-20
ERS2201145	Saccharomyces jurei D5088 NCYC 3947	2021-12-18
AACE03000000	Saccharomyces kluyveri NRRL Y-12651	2021-12-18
AACI03000000	Saccharomyces kudriavzevii IFO 1802	2021-12-18
AABZ01000000	Saccharomyces mikatae IFO 1815	2021-12-18
ERS1360910	Saccharomyces paradoxus strain UFRJ50816	2021-12-18
UFAJ01000000	Saccharomycodes ludwigii strain UTAD17	2021-12-18
GCF_000209165.1	Scheffersomyces stipitis CBS 6054	2021-12-18
NRDU01000000	Starmerella apicola strain NRRL Y-2481	2021-02-20
LBNK01000000	Starmerella apicola strain NRRL Y-50540	2021-12-18
QLKO01000000	Starmerella bacillaris strain CBS 9494	2021-02-20
NQLE01000000	Starmerella bacillaris strain NP2	2021-12-18
MWPI01000000	Starmerella bacillaris strain PAS13	2021-02-20
PEOB01000000	Starmerella bacillaris strain PYCC 3044	2021-02-20
BCGO01000000	Starmerella bombicola strain JCM9596	2021-02-20
NRDR01000000	Starmerella bombicola strain NRRL Y-17069	2021-02-20
NRDW01000000	Starmerella davenportii strain CBS 9069	2021-02-20
NRDY01000000	Starmerella geochares strain NRRL Y-17073	2021-02-20
NREB01000000	Starmerella gropengiesseri strain NRRL Y-17142	2021-02-20
NRDS01000000	Starmerella kuoi strain NRRL Y-27208	2021-02-20
PEOD01000000	Starmerella magnoliae strain PYCC 2903	2021-12-18
NRDV01000000	Starmerella ratchasimensis strain CBS 10611	2021-12-18
NRDT01000000	Starmerella riodocensis strain NRRL Y-27859	2021-02-20
NRDZ01000000	Starmerella sorbosivorans strain CBS 8768	2021-02-20
NREA01000000	Starmerella sp. 'tilneyi' strain CBS 8794	2021-02-20
NRDX01000000	Starmerella vaccinii strain NRRL Y-17684	2021-02-20
NZ_BALE01000000	Tanticharoenia sakaeratensis NBRC 103193	2021-11-20
PPHX02000000	Torulaspora franciscae strain NRRL Y-17532	2021-12-18
PPNA02000000	Torulaspora maleeae strain CBS 10694	2021-12-18
FYBL01000000	Torulaspora microellipsoides strain CLIB830	2021-12-18
PPKE01000000	Torulaspora pretoriensis strain NRRL Y-17251	2021-12-18
ERS380189	Zygosaccharomyces bailii strain CLIB 213	2021-12-18
PPKA01000000	Zygosaccharomyces bisporus strain NRRL Y-12626	2021-12-18
PPJZ01000000	Zygosaccharomyces kombuchaensis strain NRRL YB-4811	2021-12-18
GCA_001984395.2	Zygosaccharomyces parabailii ATCC 60483	2021-12-18
OVGK01000000	Zygosaccharomyces pseudobailii strain MT15	2021-12-18
UEGL01000000	Zygosaccharomyces sapae isolate ABT301	2021-12-18
NZ_QEXL01000001	Komagataeibacter cocois strain WE7	2020-02-01
NZ_CP021467	Komagataeibacter europaeus strain SRCM101446	2020-02-01
NZ_CM000920	Komagataeibacter hansenii ATCC 23769	2020-02-01
NC_016027	Komagataeibacter medellinensis NBRC 3288	2020-02-01
NZ_CP019875	Komagataeibacter nataicola strain RZS01	2020-02-01
NZ_NOXG01000100	Komagataeibacter pomaceti strain T5K1	2020-02-01
NZ_LT575493	Komagataeibacter rhaeticus strain iGEM	2020-02-01
NZ_CP023036	Komagataeibacter saccharivorans strain CV1	2020-02-01
NZ_CP004360	Komagataeibacter xylinus E25	2020-02-01

## Sheet: Table S5
Table S5. Comparison of Fungal and Bacterial abundance (CFU/g) within dissected SCOBY. qPCR data analyzed by ANOVA with samples grouped according to layer (upper, lower), or radial location (inner, mid, outer).
Kingdom	Group	Sum Sq	Mean Sq	F value	Pr(>F)
Yeast	Location	3.5	1.75	0.98	0.28
	Layer	37.32	37.32	20.81	0.00908
Bacteria	Location	0.73	0.37	0.23	0.305
	Layer	82.41	82.41	51.25	4.26e-05

## Sheet: Table S6
Table S6. Comparison of relative abundance of taxa (a) and beta-diversity (b) within dissected SCOBY. Mean relative abundance of relevant taxa between the top and bottom layers compared by t-test. Beta diversity (Bray-Curtis dissimilarity) compared by PERMANOVA.
a. Comparison of mean relative abundance of taxa
	TOP		BOTTOM
Taxa	Mean	St.Dev	Mean	St.Dev	t.test (P)
Fungi
Saccharomyces	0.0776211	0.0396606	0.0195429	0.0186142	2.65608e-05
Issatchenkia	0.000263158	0.000569589	0.00467143	0.0067191	0.00965632
Lachancea	0.000252632	0.000323417	0.00781429	0.0116985	0.0103639
Cryptococcus	0.00467368	0.00663776	0.0217	0.0255905	0.0113833
Brettanomyces	0.760884	0.108159	0.828829	0.0867814	0.0700716			s
Starmerella	0.00852632	0.00972922	0.0204571	0.0256325	0.0818485
Ascomycota unclassified	0.00308421	0.000978325	0.0023	0.00146336	0.083852
Saccharomycetales unclassified	0.00490526	0.00525171	0.00847143	0.00584349	0.0847475
Zygosaccharomyces	0.123526	0.0867023	0.0775143	0.0830155	0.147166
Fungi_unclassified	0.000642105	0.000582477	0.00102857	0.001156	0.232395
Mycena	0.00375789	0.0138956	0.00137143	0.00328795	0.546072
Schizosaccharomyces	0.00155789	0.00175149	0.0012	0.00161422	0.565337
Phaeocollybia	0.000515789	0.00218831	0.00112857	0.00401398	0.590037
Lactobacillus	0.0965746	0.0786895	0.442074	0.290658	3.92538e-05
Komagateibacter	0.681059	0.0905109	0.404229	0.230967	6.6162e-05
Acetobacteracae Unassigned 1	0.19823	0.0605382	0.109271	0.065277	0.000467669
Enterobacteriaceae Unassigned	0.000564312	0.00156315	0.00410944	0.00510143	0.00950028
Bacillus	0.00147673	0.00426193	0.0105581	0.0130658	0.0099788
Staphylococcus	0.000437691	0.00133389	0.00234149	0.00271563	0.0151746
Listeriaceae Unassigned	0.001197	0.00387594	0.00239876	0.00296453	0.354518
Acetobacter	0.00104778	0.0012664	0.00119479	0.00123347	0.748898
Acetobacteraceae Unassigned 2	0.018616	0.0438676	0.0177721	0.0353873	0.954631
b. PERMANOVA* of Bray-Curtis Dissimilarrity
		MeanSqs	F.model	R^2	Pr(>F)
Fungi LAYER		0.654	19.012	0.373	0.001
Fungi LOCATION		0.073	1.407	0.083	0.255
Fungi LOCATION- Top Layer		0.002	0.808	0.097	0.509
Fungi LOCATION- Bottom Layer		0.012	1.578	0.195	0.22
Bacteria LAYER		0.112	7.285	0.181	0.002
Bacteria LOCATION		0.012	0.62	0.037	0.651
Bacteria LOCATION- Top Layer		0.009	0.959	0.101	0.439
Bacteria LOCATION- Bottom Layer		0.064	1.669	0.233	0.234
TOTAL LAYER		-	0.674	0.042	0.001
TOTAL LOCATION		-	12.037	0.273	0.595
*PERMANOVA calculated using the R Phyloseq package based on either location (top, bottom) or location (middle, outer, inner sections)

## Sheet: Table S7
Table S7. Shotgun sequencing of 'meta-SCOBY' composite DNA sample. Proportion of kmers assigned to taxa by Kraken2 as a ratio of total kmers.
Percentage of Total kmers	kmers assigned	Proportion of kmers in relative kingdom	Taxa Level	Taxa
100	176454554			Total
11.14	19665856		U	unclassified
88.86	156788698		R	root
88.86	156788698	0.88855	R1	cellular organisms
61.54	108587831		D	Bacteria
56.77	100173186	0.922508	P	Proteobacteria
55.99	98794884	0.909815	C	Alphaproteobacteria
55.79	98445627	0.906599	O	Rhodospirillales
55.78	98420912	0.906371	F	Acetobacteraceae
43.62	76969751	0.708825	G	Komagataeibacter
4.84	8537491	0.0786229	S	Komagataeibacter xylinus
4.05	7141428	0.0657664	S1	Komagataeibacter xylinus E25
3.35	5903131	0.0543627	S	Komagataeibacter rhaeticus
3.31	5832028	0.0537079	S	Komagataeibacter hansenii
3.31	5832028	0.0537079	S1	Komagataeibacter hansenii ATCC 23769
1.84	3238035	0.0298195	S	Komagataeibacter nataicola
1.44	2538119	0.0233739	S	Komagataeibacter saccharivorans
1.37	2418673	0.0222739	S	Komagataeibacter medellinensis
1.37	2418673	0.0222739	S1	Komagataeibacter medellinensis NBRC 3288
1.01	1789714	0.0164817	S	Komagataeibacter europaeus
7.2	12702897	0.116983	G	Acetobacter
2.59	4563603	0.0420268	S	Acetobacter senegalensis
2.1	3709951	0.0341654	S	Acetobacter tropicalis
0.3	531810	0.00489751	S	Acetobacter ascendens
0.3	521245	0.00480022	S	Acetobacter pasteurianus
0.18	316513	0.00291481	S1	Acetobacter pasteurianus subsp. pasteurianus
0.03	60887	0.000560717	S1	Acetobacter pasteurianus 386B
0.01	25987	0.000239318	S1	Acetobacter pasteurianus NBRC 101655
0.17	298148	0.00274569	G1	Acetobacter subgen. Acetobacter
0.17	298148	0.00274569	S	Acetobacter aceti
0.14	253520	0.0023347	S	Acetobacter pomorum
0.1	172170	0.00158554	S	Acetobacter persici
0.07	123973	0.00114168	S	Acetobacter ghanensis
0.05	94263	0.000868081	S	Acetobacter oryzifermentans
0	700	6.44639e-06	G1	unclassified Acetobacter
0	700	6.44639e-06	S	Acetobacter sp. JWB
2.18	3852033	0.0354739	G	Gluconobacter
2	3532890	0.0325349	S	Gluconobacter oxydans
0.76	1342067	0.0123593	S1	Gluconobacter oxydans DSM 3504
0.65	1154422	0.0106312	S1	Gluconobacter oxydans 621H
0.21	362568	0.00333894	S1	Gluconobacter oxydans H24
0.16	275641	0.00253842	S	Gluconobacter albidus
0.42	740185	0.00681646	G	Gluconacetobacter
0.42	740185	0.00681646	S	Gluconacetobacter diazotrophicus
0.42	740185	0.00681646	S1	Gluconacetobacter diazotrophicus PA1 5
0.32	563832	0.00519241	G	Kozakia
0.32	563832	0.00519241	S	Kozakia baliensis
0.06	104017	0.000957907	G	Neoasaia
0.06	104017	0.000957907	S	Neoasaia chiangmaiensis
0.02	35517	0.000327081	G	Tanticharoenia
0.02	35517	0.000327081	S	Tanticharoenia sakaeratensis
0.02	35517	0.000327081	S1	Tanticharoenia sakaeratensis NBRC 103193
0.01	16497	0.000151923	G	Parasaccharibacter
0.01	16497	0.000151923	S	Parasaccharibacter apium
0	8695	8.00734e-05	G	Asaia
0	8695	8.00734e-05	S	Asaia bogorensis
0	8695	8.00734e-05	S1	Asaia bogorensis NBRC 16594
0	7131	6.56703e-05	G	Granulibacter
0	7131	6.56703e-05	S	Granulibacter bethesdensis
0	178	1.63923e-06	S1	Granulibacter bethesdensis CGDNIH4
0	4718	4.34487e-05	G	Acidiphilium
0	2093	1.92747e-05	S	Acidiphilium multivorum
0	2093	1.92747e-05	S1	Acidiphilium multivorum AIU301
0	236	2.17336e-06	S	Acidiphilium cryptum
0	236	2.17336e-06	S1	Acidiphilium cryptum JF-5
0	3570	3.28766e-05	G	Acidibrevibacterium
0	3570	3.28766e-05	S	Acidibrevibacterium fodinaquatile
0	3298	3.03717e-05	G	Roseomonas
0	1503	1.38413e-05	S	Roseomonas gilardii
0	1152	1.06089e-05	G1	unclassified Roseomonas
0	1152	1.06089e-05	S	Roseomonas sp. FDAARGOS_362
0	80	7.36731e-07	G	Commensalibacter
0	80	7.36731e-07	G1	unclassified Commensalibacter
0	80	7.36731e-07	S	Commensalibacter sp. AMU001
0.01	19878	0.000183059	F	Rhodospirillaceae
0	6419	5.91134e-05	G	Azospirillum
0	1859	1.71198e-05	S	Azospirillum lipoferum
0	1519	1.39887e-05	S1	Azospirillum sp. B510
0	335	3.08506e-06	S1	Azospirillum lipoferum 4B
0	1722	1.58581e-05	G1	unclassified Azospirillum
0	1369	1.26073e-05	S	Azospirillum sp. CFH 70021
0	180	1.65764e-06	S	Azospirillum sp. TSH58
0	158	1.45504e-06	S	Azospirillum sp. M2T2B2
0	824	7.58833e-06	S	Azospirillum brasilense
0	125	1.15114e-06	S1	Azospirillum brasilense Sp245
0	711	6.5477e-06	S	Azospirillum thiophilum
0	188	1.73132e-06	S	Azospirillum humicireducens
0	2844	2.61908e-05	G	Tistrella
0	2844	2.61908e-05	S	Tistrella mobilis
0	2844	2.61908e-05	S1	Tistrella mobilis KA081020-065
0	2322	2.13836e-05	G	Rhodospirillum
0	1745	1.60699e-05	S	Rhodospirillum rubrum
0	3	2.76274e-08	S1	Rhodospirillum rubrum ATCC 11170
0	577	5.31367e-06	S	Rhodospirillum centenum
0	577	5.31367e-06	S1	Rhodospirillum centenum SW
0	2109	1.94221e-05	G	Thalassospira
0	1752	1.61344e-05	S	Thalassospira marina
0	351	3.23241e-06	S	Thalassospira xiamenensis
0	351	3.23241e-06	S1	Thalassospira xiamenensis M-5 = DSM 17429
0	1993	1.83538e-05	G	Magnetospirillum
0	877	8.07641e-06	G1	unclassified Magnetospirillum
0	410	3.77575e-06	S	Magnetospirillum sp. ME-1
0	341	3.14032e-06	S	Magnetospirillum sp. XM-1
0	433	3.98756e-06	S	Magnetospirillum gryphiswaldense
0	81	7.4594e-07	S1	Magnetospirillum gryphiswaldense MSR-1
0	81	7.4594e-07	S2	Magnetospirillum gryphiswaldense MSR-1 v2
0	293	2.69828e-06	S	Magnetospirillum magneticum
0	293	2.69828e-06	S1	Magnetospirillum magneticum AMB-1
0	922	8.49082e-06	G	Indioceanicola
0	922	8.49082e-06	S	Indioceanicola profundi
0	896	8.25139e-06	G	Pararhodospirillum
0	896	8.25139e-06	S	Pararhodospirillum photometricum
0	896	8.25139e-06	S1	Pararhodospirillum photometricum DSM 122
0	656	6.04119e-06	G	Niveispirillum
0	656	6.04119e-06	S	Niveispirillum cyanobacteriorum
0	654	6.02277e-06	G	Nitrospirillum
0	654	6.02277e-06	S	Nitrospirillum amazonense
0	654	6.02277e-06	S1	Nitrospirillum amazonense CBAmc
0	141	1.29849e-06	G	Haematospirillum
0	141	1.29849e-06	S	Haematospirillum jordaniae
0	135	1.24323e-06	G	Magnetospira
0	135	1.24323e-06	G1	unclassified Magnetospira
0	135	1.24323e-06	S	Magnetospira sp. QH-2
0	38	3.49947e-07	G	Candidatus Endolissoclinum
0	38	3.49947e-07	S	Candidatus Endolissoclinum faulkneri
0	21	1.93392e-07	S1	Candidatus Endolissoclinum faulkneri L2
0	12	1.1051e-07	S1	Candidatus Endolissoclinum faulkneri L5
0.08	142418	0.00131155	O	Rhizobiales
0.02	30693	0.000282656	F	Rhizobiaceae
0.01	23254	0.000214149	F1	Rhizobium/Agrobacterium group
0.01	13111	0.000120741	G	Rhizobium
0	5925	5.45641e-05	G1	unclassified Rhizobium
0	2974	2.7388e-05	S	Rhizobium sp. ACO-34A
0	1065	9.80773e-06	S	Rhizobium sp. NT-26
0	284	2.61539e-06	S	Rhizobium sp. 11515TR
0	212	1.95234e-06	S	Rhizobium sp. CIAT894
0	188	1.73132e-06	S	Rhizobium sp. NXC24
0	158	1.45504e-06	S	Rhizobium sp. N324
0	132	1.21561e-06	S	Rhizobium sp. NXC14
0	116	1.06826e-06	S	Rhizobium sp. S41
0	99	9.11704e-07	S	Rhizobium sp. Kim5
0	79	7.27522e-07	S	Rhizobium sp. IE4771
0	61	5.61757e-07	S	Rhizobium sp. Y9
0	23	2.1181e-07	S	Rhizobium sp. IRBG74
0	19	1.74974e-07	S	Rhizobium sp. CCGE531
0	7	6.44639e-08	S	Rhizobium sp. N113
0	6	5.52548e-08	S	Rhizobium sp. TAL182
0	1	9.20914e-09	S	Rhizobium sp. CCGE532
0	1894	1.74421e-05	S	Rhizobium leguminosarum
0	914	8.41715e-06	S1	Rhizobium leguminosarum bv. trifolii
0	499	4.59536e-06	S2	Rhizobium leguminosarum bv. trifolii WSM2304
0	205	1.88787e-06	S2	Rhizobium leguminosarum bv. trifolii CB782
0	117	1.07747e-06	S2	Rhizobium leguminosarum bv. trifolii WSM1325
0	46	4.2362e-07	S2	Rhizobium leguminosarum bv. trifolii WSM1689
0	150	1.38137e-06	S1	Rhizobium leguminosarum bv. viciae
0	25	2.30228e-07	S2	Rhizobium leguminosarum bv. viciae 3841
0	970	8.93286e-06	S	Rhizobium gallicum
0	163	1.50109e-06	S1	Rhizobium gallicum bv. gallicum
0	163	1.50109e-06	S2	Rhizobium gallicum bv. gallicum R602
0	850	7.82776e-06	S	Rhizobium favelukesii
0	679	6.253e-06	S	Rhizobium etli
0	157	1.44583e-06	S1	Rhizobium etli 8C-3
0	87	8.01195e-07	S1	Rhizobium etli bv. phaseoli
0	87	8.01195e-07	S2	Rhizobium etli bv. phaseoli str. IE4803
0	26	2.39438e-07	S1	Rhizobium etli CIAT 652
0	6	5.52548e-08	S1	Rhizobium etli bv. mimosae
0	6	5.52548e-08	S2	Rhizobium etli bv. mimosae str. Mim1
0	4	3.68365e-08	S1	Rhizobium etli CFN 42
0	597	5.49785e-06	S	Rhizobium phaseoli
0	155	1.42742e-06	S1	Rhizobium phaseoli Brasil 5
0	425	3.91388e-06	S	Rhizobium jaguaris
0	233	2.14573e-06	S	Rhizobium tropici
0	233	2.14573e-06	S1	Rhizobium tropici CIAT 899
0	7929	7.30192e-05	G	Agrobacterium
0	5715	5.26302e-05	G1	Agrobacterium tumefaciens complex
0	5376	4.95083e-05	S	Agrobacterium tumefaciens
0	1557	1.43386e-05	S1	Agrobacterium radiobacter K84
0	84	7.73567e-07	S1	Agrobacterium tumefaciens WRT31
0	34	3.13111e-07	S1	Agrobacterium tumefaciens P4
0	327	3.01139e-06	S	Agrobacterium fabrum
0	57	5.24921e-07	S1	Agrobacterium fabrum str. C58
0	857	7.89223e-06	S	Agrobacterium vitis
0	857	7.89223e-06	S1	Agrobacterium vitis S4
0	628	5.78334e-06	G1	unclassified Agrobacterium
0	544	5.00977e-06	S	Agrobacterium sp. RAC06
0	84	7.73567e-07	S	Agrobacterium sp. H13-3
0	364	3.35213e-06	S	Agrobacterium rhizogenes
0	1121	1.03234e-05	G	Neorhizobium
0	688	6.33588e-06	G1	unclassified Neorhizobium
0	456	4.19937e-06	S	Neorhizobium sp. NCHU2750
0	230	2.1181e-06	S	Neorhizobium sp. SOG26
0	418	3.84942e-06	S	Neorhizobium galegae
0	154	1.41821e-06	S1	Neorhizobium galegae bv. orientalis
0	154	1.41821e-06	S2	Neorhizobium galegae bv. orientalis str. HAMBI 540
0	100	9.20914e-07	S1	Neorhizobium galegae bv. officinalis
0	100	9.20914e-07	S2	Neorhizobium galegae bv. officinalis bv. officinalis str. HAMBI 1141
0	5457	5.02542e-05	F1	Sinorhizobium/Ensifer group
0	4798	4.41854e-05	G	Sinorhizobium
0	2523	2.32346e-05	G1	Sinorhizobium fredii group
0	2523	2.32346e-05	S	Sinorhizobium fredii
0	1072	9.87219e-06	S1	Sinorhizobium fredii CCBAU 83666
0	681	6.27142e-06	S1	Sinorhizobium fredii NGR234
0	241	2.2194e-06	S1	Sinorhizobium fredii USDA 257
0	134	1.23402e-06	S1	Sinorhizobium fredii CCBAU 25509
0	22	2.02601e-07	S1	Sinorhizobium fredii HH103
0	21	1.93392e-07	S1	Sinorhizobium fredii CCBAU 45436
0	792	7.29363e-06	S	Sinorhizobium americanum
0	26	2.39438e-07	S1	Sinorhizobium americanum CCGM7
0	527	4.85321e-06	S	Sinorhizobium meliloti
0	16	1.47346e-07	S1	Sinorhizobium meliloti SM11
0	11	1.013e-07	S1	Sinorhizobium meliloti RU11/001
0	367	3.37975e-06	G1	unclassified Sinorhizobium
0	335	3.08506e-06	S	Sinorhizobium sp. RAC02
0	32	2.94692e-07	S	Sinorhizobium sp. CCBAU 05631
0	302	2.78116e-06	S	Sinorhizobium medicae
0	302	2.78116e-06	S1	Sinorhizobium medicae WSM419
0	589	5.42418e-06	G	Ensifer
0	450	4.14411e-06	S	Ensifer adhaerens
0	233	2.14573e-06	S1	Ensifer adhaerens OV14
0	139	1.28007e-06	S	Ensifer sojae
0	139	1.28007e-06	S1	Ensifer sojae CCBAU 05684
0	625	5.75571e-06	G	Shinella
0	625	5.75571e-06	G1	unclassified Shinella
0	625	5.75571e-06	S	Shinella sp. HZN7
0	49	4.51248e-07	G	Liberibacter
0	5	4.60457e-08	S	Candidatus Liberibacter africanus
0	5	4.60457e-08	S1	Candidatus Liberibacter africanus PTSAPSY
0	5	4.60457e-08	S	Candidatus Liberibacter asiaticus
0	4	3.68365e-08	S1	Candidatus Liberibacter asiaticus str. gxpsy
0	1	9.20914e-09	S	Candidatus Liberibacter solanacearum
0	1	9.20914e-09	S1	Candidatus Liberibacter solanacearum CLso-ZC1
0.01	23149	0.000213182	F	Methylobacteriaceae
0.01	19011	0.000175075	G	Methylobacterium
0	1909	1.75802e-05	G1	unclassified Methylobacterium
0	661	6.08724e-06	S	Methylobacterium sp. 4-46
0	356	3.27845e-06	S	Methylobacterium sp. 17Sr1-1
0	315	2.90088e-06	S	Methylobacterium sp. 17Sr1-43
0	301	2.77195e-06	S	Methylobacterium sp. DM1
0	172	1.58397e-06	S	Methylobacterium sp. AMS5
0	40	3.68365e-07	S	Methylobacterium sp. XJLW
0	18	1.65764e-07	S	Methylobacterium sp. C1
0	1255	1.15575e-05	S	Methylobacterium nodulans
0	1255	1.15575e-05	S1	Methylobacterium nodulans ORS 2060
0	855	7.87381e-06	S	Methylobacterium brachiatum
0	392	3.60998e-06	S	Methylobacterium durans
0	241	2.2194e-06	S	Methylobacterium aquaticum
0	172	1.58397e-06	S	Methylobacterium terrae
0	170	1.56555e-06	S	Methylobacterium currus
0	99	9.11704e-07	S	Methylobacterium phyllosphaerae
0	23	2.1181e-07	S	Methylobacterium radiotolerans
0	23	2.1181e-07	S1	Methylobacterium radiotolerans JCM 2831
0	6	5.52548e-08	S	Methylobacterium oryzae
0	6	5.52548e-08	S1	Methylobacterium oryzae CBMB20
0	2268	2.08863e-05	G	Methylorubrum
0	1484	1.36664e-05	S	Methylorubrum populi
0	1228	1.13088e-05	S1	Methylorubrum populi BJ001
0	576	5.30446e-06	S	Methylorubrum extorquens
0	220	2.02601e-06	S1	Methylorubrum extorquens AM1
0	122	1.12351e-06	S1	Methylorubrum extorquens CM4
0	80	7.36731e-07	S1	Methylorubrum extorquens PA1
0	37	3.40738e-07	S	Methylorubrum zatmanii
0	1097	1.01024e-05	G	Microvirga
0	660	6.07803e-06	S	Microvirga ossetica
0	432	3.97835e-06	G1	unclassified Microvirga
0	432	3.97835e-06	S	Microvirga sp. 17 mud 1-3
0.01	22420	0.000206469	F	Hyphomicrobiaceae
0.01	11916	0.000109736	G	Pelagibacterium
0.01	11916	0.000109736	S	Pelagibacterium halotolerans
0.01	11916	0.000109736	S1	Pelagibacterium halotolerans B2
0	6358	5.85517e-05	G	Devosia
0	6358	5.85517e-05	G1	unclassified Devosia
0	5827	5.36616e-05	S	Devosia sp. I507
0	322	2.96534e-06	S	Devosia sp. H5989
0	204	1.87866e-06	S	Devosia sp. A16
0	1458	1.34269e-05	G	Hyphomicrobium
0	1006	9.26439e-06	S	Hyphomicrobium denitrificans
0	868	7.99353e-06	S1	Hyphomicrobium denitrificans 1NES1
0	99	9.11704e-07	S1	Hyphomicrobium denitrificans ATCC 51888
0	220	2.02601e-06	S	Hyphomicrobium nitrativorans
0	220	2.02601e-06	S1	Hyphomicrobium nitrativorans NL23
0	198	1.82341e-06	G1	unclassified Hyphomicrobium
0	198	1.82341e-06	S	Hyphomicrobium sp. MC1
0	991	9.12625e-06	G	Rhodomicrobium
0	991	9.12625e-06	S	Rhodomicrobium vannielii
0	991	9.12625e-06	S1	Rhodomicrobium vannielii ATCC 17100
0	346	3.18636e-06	G	Blastochloris
0	346	3.18636e-06	S	Blastochloris viridis
0	167	1.53793e-06	G	Rhodoplanes
0	167	1.53793e-06	G1	unclassified Rhodoplanes
0	167	1.53793e-06	S	Rhodoplanes sp. Z2-YC6860
0	120	1.1051e-06	G	Maritalea
0	120	1.1051e-06	S	Maritalea myrionectae
0	70	6.44639e-07	G	Filomicrobium
0	70	6.44639e-07	S	Candidatus Filomicrobium marinum
0.01	17802	0.000163941	F	Bradyrhizobiaceae
0.01	9798	9.02311e-05	G	Bradyrhizobium
0	4924	4.53458e-05	G1	unclassified Bradyrhizobium
0	2147	1.9772e-05	S	Bradyrhizobium sp.
0	688	6.33588e-06	S	Bradyrhizobium sp. ORS 278
0	598	5.50706e-06	S	Bradyrhizobium sp. BTAi1
0	318	2.9285e-06	S	Bradyrhizobium sp. ORS 285
0	269	2.47726e-06	S	Bradyrhizobium sp. SK17
0	252	2.3207e-06	S	Bradyrhizobium sp. CCGE-LA001
0	228	2.09968e-06	S	Bradyrhizobium sp. S23321
0	178	1.63923e-06	S	Bradyrhizobium sp. ORS 3257
0	83	7.64358e-07	S	Bradyrhizobium sp. WSM471
0	1043	9.60513e-06	S	Bradyrhizobium erythrophlei
0	305	2.80879e-06	S	Bradyrhizobium lablabi
0	225	2.07206e-06	S	Bradyrhizobium ottawaense
0	224	2.06285e-06	S	Bradyrhizobium diazoefficiens
0	197	1.8142e-06	S	Bradyrhizobium oligotrophicum
0	197	1.8142e-06	S1	Bradyrhizobium oligotrophicum S58
0	195	1.79578e-06	S	Bradyrhizobium japonicum
0	19	1.74974e-07	S1	Bradyrhizobium japonicum SEMIA 5079
0	188	1.73132e-06	S	Bradyrhizobium icense
0	171	1.57476e-06	S	Bradyrhizobium symbiodeficiens
0	124	1.14193e-06	S	Bradyrhizobium amphicarpaeae
0	3691	3.39909e-05	G	Rhodopseudomonas
0	3691	3.39909e-05	S	Rhodopseudomonas palustris
0	1527	1.40623e-05	S1	Rhodopseudomonas palustris BisA53
0	403	3.71128e-06	S1	Rhodopseudomonas palustris BisB18
0	299	2.75353e-06	S1	Rhodopseudomonas palustris DX-1
0	251	2.31149e-06	S1	Rhodopseudomonas palustris CGA009
0	141	1.29849e-06	S1	Rhodopseudomonas palustris HaA2
0	84	7.73567e-07	S1	Rhodopseudomonas palustris BisB5
0	33	3.03901e-07	S1	Rhodopseudomonas palustris TIE-1
0	1698	1.56371e-05	G	Bosea
0	1260	1.16035e-05	G1	unclassified Bosea
0	687	6.32668e-06	S	Bosea sp. AS-1
0	338	3.11269e-06	S	Bosea sp. RAC05
0	217	1.99838e-06	S	Bosea sp. PAMC 26642
0	403	3.71128e-06	S	Bosea vaviloviae
0	616	5.67283e-06	G	Nitrobacter
0	341	3.14032e-06	S	Nitrobacter hamburgensis
0	341	3.14032e-06	S1	Nitrobacter hamburgensis X14
0	266	2.44963e-06	S	Nitrobacter winogradskyi
0	266	2.44963e-06	S1	Nitrobacter winogradskyi Nb-255
0	496	4.56773e-06	G	Afipia
0	496	4.56773e-06	G1	unclassified Afipia
0	496	4.56773e-06	S	Afipia sp. GAS231
0	370	3.40738e-06	G	Oligotropha
0	370	3.40738e-06	S	Oligotropha carboxidovorans
0	1	9.20914e-09	S1	Oligotropha carboxidovorans OM5
0	230	2.1181e-06	F1	unclassified Bradyrhizobiaceae
0	230	2.1181e-06	S	Bradyrhizobiaceae bacterium SG-6C
0	200	1.84183e-06	G	Variibacter
0	200	1.84183e-06	S	Variibacter gotjawalensis
0.01	10848	9.99007e-05	F	Chelatococcaceae
0.01	10848	9.99007e-05	G	Chelatococcus
0.01	10710	9.86298e-05	G1	unclassified Chelatococcus
0.01	10710	9.86298e-05	S	Chelatococcus sp. CO-6
0	98	9.02495e-07	S	Chelatococcus daeguensis
0.01	10753	9.90258e-05	F	Phyllobacteriaceae
0	4624	4.2583e-05	G	Mesorhizobium
0	1230	1.13272e-05	S	Mesorhizobium loti
0	1011	9.31044e-06	S1	Mesorhizobium loti NZP2037
0	760	6.99894e-06	G1	unclassified Mesorhizobium
0	477	4.39276e-06	S	Mesorhizobium sp. WSM1497
0	283	2.60619e-06	S	Mesorhizobium sp. DCY119
0	689	6.34509e-06	S	Mesorhizobium ciceri
0	316	2.91009e-06	S1	Mesorhizobium ciceri biovar biserrulae
0	18	1.65764e-07	S2	Mesorhizobium ciceri biovar biserrulae WSM1271
0	195	1.79578e-06	S1	Mesorhizobium ciceri ca181
0	219	2.0168e-06	S	Mesorhizobium japonicum
0	219	2.0168e-06	S1	Mesorhizobium japonicum MAFF 303099
0	214	1.97075e-06	S	Mesorhizobium amorphae
0	214	1.97075e-06	S1	Mesorhizobium amorphae CCNWGS0123
0	191	1.75894e-06	S	Mesorhizobium oceanicum
0	155	1.42742e-06	S	Mesorhizobium opportunistum
0	155	1.42742e-06	S1	Mesorhizobium opportunistum WSM2075
0	130	1.19719e-06	S	Mesorhizobium australicum
0	130	1.19719e-06	S1	Mesorhizobium australicum WSM2073
0	32	2.94692e-07	S	Mesorhizobium huakuii
0	32	2.94692e-07	S1	Mesorhizobium huakuii 7653R
0	2348	2.1623e-05	G	Nitratireductor
0	2073	1.90905e-05	G1	unclassified Nitratireductor
0	2073	1.90905e-05	S	Nitratireductor sp. OM-1
0	275	2.53251e-06	S	Nitratireductor basaltis
0	1655	1.52411e-05	G	Aminobacter
0	1086	1.00011e-05	G1	unclassified Aminobacter
0	1086	1.00011e-05	S	Aminobacter sp. MSH1
0	562	5.17553e-06	S	Aminobacter aminovorans
0	1501	1.38229e-05	G	Hoeflea
0	1297	1.19442e-05	S	Hoeflea phototrophica
0	1297	1.19442e-05	S1	Hoeflea phototrophica DFL-43
0	202	1.86025e-06	G1	unclassified Hoeflea
0	202	1.86025e-06	S	Hoeflea sp. IMCC20628
0	289	2.66144e-06	G	Phyllobacterium
0	289	2.66144e-06	S	Phyllobacterium zundukense
0	265	2.44042e-06	G	Chelativorans
0	265	2.44042e-06	G1	unclassified Chelativorans
0	265	2.44042e-06	S	Chelativorans sp. BNC1
0	4431	4.08057e-05	F	Methylocystaceae
0	3704	3.41106e-05	G	Methylosinus
0	3704	3.41106e-05	S	Methylosinus trichosporium
0	3704	3.41106e-05	S1	Methylosinus trichosporium OB3b
0	715	6.58453e-06	G	Methylocystis
0	288	2.65223e-06	S	Methylocystis bryophila
0	211	1.94313e-06	S	Methylocystis rosea
0	116	1.06826e-06	G1	unclassified Methylocystis
0	116	1.06826e-06	S	Methylocystis sp. SC2
0	3279	3.01968e-05	F	Brucellaceae
0	2638	2.42937e-05	G	Ochrobactrum
0	642	5.91226e-06	S	Ochrobactrum pituitosum
0	454	4.18095e-06	S	Ochrobactrum pseudogrignonense
0	453	4.17174e-06	S	Ochrobactrum quorumnocens
0	273	2.51409e-06	S	Ochrobactrum anthropi
0	32	2.94692e-07	S1	Ochrobactrum anthropi ATCC 49188
0	625	5.75571e-06	G	Brucella
0	239	2.20098e-06	G1	unclassified Brucella
0	54	4.97293e-07	S	Brucella sp. 09RB8471
0	54	4.97293e-07	S	Brucella sp. 09RB8910
0	40	3.68365e-07	S	Brucella sp. 141012304
0	55	5.06502e-07	S	Brucella vulpis
0	10	9.20914e-08	S	Brucella ovis
0	10	9.20914e-08	S1	Brucella ovis ATCC 25840
0	7	6.44639e-08	S	Brucella melitensis
0	2	1.84183e-08	S1	Brucella melitensis M28
0	2	1.84183e-08	S2	Brucella melitensis M5-90
0	1	9.20914e-09	S1	Brucella melitensis NI
0	2739	2.52238e-05	F	Xanthobacteraceae
0	1316	1.21192e-05	G	Xanthobacter
0	1316	1.21192e-05	S	Xanthobacter autotrophicus
0	1316	1.21192e-05	S1	Xanthobacter autotrophicus Py2
0	912	8.39873e-06	G	Azorhizobium
0	912	8.39873e-06	S	Azorhizobium caulinodans
0	912	8.39873e-06	S1	Azorhizobium caulinodans ORS 571
0	246	2.26545e-06	G	Starkeya
0	246	2.26545e-06	S	Starkeya novella
0	246	2.26545e-06	S1	Starkeya novella DSM 506
0	240	2.21019e-06	G	Pseudolabrys
0	240	2.21019e-06	S	Pseudolabrys taiwanensis
0	2069	1.90537e-05	F	Aurantimonadaceae
0	1705	1.57016e-05	G	Martelella
0	1057	9.73406e-06	S	Martelella endophytica
0	398	3.66524e-06	S	Martelella mediterranea
0	398	3.66524e-06	S1	Martelella mediterranea DSM 17316
0	190	1.74974e-06	G1	unclassified Martelella
0	190	1.74974e-06	S	Martelella sp. AD-3
0	364	3.35213e-06	G	Aureimonas
0	364	3.35213e-06	G1	unclassified Aureimonas
0	364	3.35213e-06	S	Aureimonas sp. AU20
0	1139	1.04892e-05	F	Beijerinckiaceae
0	708	6.52007e-06	G	Beijerinckia
0	708	6.52007e-06	S	Beijerinckia indica
0	708	6.52007e-06	S1	Beijerinckia indica subsp. indica
0	708	6.52007e-06	S2	Beijerinckia indica subsp. indica ATCC 9039
0	431	3.96914e-06	G	Methylocella
0	431	3.96914e-06	S	Methylocella silvestris
0	431	3.96914e-06	S1	Methylocella silvestris BL2
0	952	8.7671e-06	O1	unclassified Rhizobiales
0	387	3.56394e-06	G	Methyloceanibacter
0	161	1.48267e-06	G1	unclassified Methyloceanibacter
0	161	1.48267e-06	S	Methyloceanibacter sp. wino2
0	125	1.15114e-06	S	Methyloceanibacter caenitepidi
0	319	2.93771e-06	G	Hartmannibacter
0	319	2.93771e-06	S	Hartmannibacter diazotrophicus
0	246	2.26545e-06	G	Pseudorhodoplanes
0	246	2.26545e-06	S	Pseudorhodoplanes sinuspersici
0	896	8.25139e-06	F	Cohaesibacteraceae
0	454	4.18095e-06	G	Cohaesibacter
0	454	4.18095e-06	G1	unclassified Cohaesibacter
0	454	4.18095e-06	S	Cohaesibacter sp. ES.047
0	442	4.07044e-06	G	Breoghania
0	442	4.07044e-06	G1	unclassified Breoghania
0	442	4.07044e-06	S	Breoghania sp. L-A4
0	680	6.26221e-06	F	Rhodobiaceae
0	291	2.67986e-06	G	Parvibaculum
0	291	2.67986e-06	S	Parvibaculum lavamentivorans
0	291	2.67986e-06	S1	Parvibaculum lavamentivorans DS-1
0	157	1.44583e-06	G	Anderseniella
0	157	1.44583e-06	G1	unclassified Anderseniella
0	157	1.44583e-06	S	Anderseniella sp. Alg231-50
0	152	1.39979e-06	G	Candidatus Phaeomarinobacter
0	152	1.39979e-06	S	Candidatus Phaeomarinobacter ectocarpi
0	80	7.36731e-07	F1	unclassified Rhodobiaceae
0	80	7.36731e-07	S	Rhodobiaceae bacterium
0	380	3.49947e-06	F	Bartonellaceae
0	380	3.49947e-06	G	Bartonella
0	99	9.11704e-07	S	Bartonella apis
0	87	8.01195e-07	S	Bartonella clarridgeiae
0	87	8.01195e-07	S1	Bartonella clarridgeiae 73
0	80	7.36731e-07	S	Bartonella ancashensis
0	31	2.85483e-07	S	Bartonella bovis
0	31	2.85483e-07	S1	Bartonella bovis 91-4
0	21	1.93392e-07	G1	unclassified Bartonella
0	10	9.20914e-08	S	Bartonella sp. WD16.2
0	3	2.76274e-08	S	Bartonella sp. OE 1-1
0	3	2.76274e-08	S	Bartonella sp. 'Tel Aviv'
0	1	9.20914e-09	S	Bartonella sp. 1-1C
0	12	1.1051e-07	S	Bartonella australis
0	12	1.1051e-07	S1	Bartonella australis Aust/NH1
0	7	6.44639e-08	S	Bartonella bacilliformis
0	3	2.76274e-08	S	Bartonella henselae
0	1	9.20914e-09	S	Bartonella vinsonii
0	1	9.20914e-09	S1	Bartonella vinsonii subsp. berkhoffii
0	1	9.20914e-09	S2	Bartonella vinsonii subsp. berkhoffii str. Winnie
0	1	9.20914e-09	S	Bartonella tribocorum
0.05	79584	0.0007329	O	Sphingomonadales
0.04	74359	0.000684782	F	Sphingomonadaceae
0.02	28567	0.000263077	G	Zymomonas
0.02	28567	0.000263077	S	Zymomonas mobilis
0.02	28071	0.00025851	S1	Zymomonas mobilis subsp. mobilis
0.01	24189	0.00022276	S2	Zymomonas mobilis subsp. mobilis NCIMB 11163
0	1534	1.41268e-05	S2	Zymomonas mobilis subsp. mobilis ATCC 29191
0	649	5.97673e-06	S2	Zymomonas mobilis subsp. mobilis ATCC 10988
0	484	4.45722e-06	S1	Zymomonas mobilis subsp. pomaceae
0	484	4.45722e-06	S2	Zymomonas mobilis subsp. pomaceae ATCC 29192
0.01	12903	0.000118825	G	Sphingobium
0	8088	7.44835e-05	G1	unclassified Sphingobium
0	2478	2.28202e-05	S	Sphingobium sp. YG1
0	2381	2.1927e-05	S	Sphingobium sp. TKS
0	919	8.4632e-06	S	Sphingobium sp. YBL2
0	822	7.56991e-06	S	Sphingobium sp. RAC03
0	428	3.94151e-06	S	Sphingobium sp. EP60837
0	338	3.11269e-06	S	Sphingobium sp. SCG-1
0	249	2.29307e-06	S	Sphingobium sp. SYK-6
0	167	1.53793e-06	S	Sphingobium sp. MI1205
0	30	2.76274e-07	S	Sphingobium sp. LF-16
0	1079	9.93666e-06	S	Sphingobium yanoikuyae
0	693	6.38193e-06	S	Sphingobium baderi
0	623	5.73729e-06	S	Sphingobium japonicum
0	623	5.73729e-06	S1	Sphingobium japonicum UT26S
0	462	4.25462e-06	S	Sphingobium herbicidovorans
0	443	4.07965e-06	S	Sphingobium hydrophobicum
0	312	2.87325e-06	S	Sphingobium cloacae
0	139	1.28007e-06	S	Sphingobium indicum
0	139	1.28007e-06	S1	Sphingobium indicum B90A
0	100	9.20914e-07	S	Sphingobium chlorophenolicum
0	100	9.20914e-07	S1	Sphingobium chlorophenolicum L-1
0.01	11132	0.000102516	G	Sphingomonas
0	2991	2.75445e-05	G1	unclassified Sphingomonas
0	860	7.91986e-06	S	Sphingomonas sp. KC8
0	418	3.84942e-06	S	Sphingomonas sp. FARSPH
0	355	3.26924e-06	S	Sphingomonas sp. NIC1
0	340	3.13111e-06	S	Sphingomonas sp. LK11
0	314	2.89167e-06	S	Sphingomonas sp. Cra20
0	297	2.73511e-06	S	Sphingomonas sp. MM-1
0	195	1.79578e-06	S	Sphingomonas sp. LM7
0	188	1.73132e-06	S	Sphingomonas sp. YZ-8
0	2431	2.23874e-05	S	Sphingomonas indica
0	1658	1.52687e-05	S	Sphingomonas panacis
0	793	7.30284e-06	S	Sphingomonas sanxanigenens
0	793	7.30284e-06	S1	Sphingomonas sanxanigenens DSM 19645 = NX02
0	766	7.0542e-06	S	Sphingomonas hengshuiensis
0	679	6.253e-06	S	Sphingomonas melonis
0	541	4.98214e-06	S1	Sphingomonas melonis TY
0	652	6.00436e-06	S	Sphingomonas taxi
0	618	5.69125e-06	S	Sphingomonas wittichii
0	306	2.818e-06	S1	Sphingomonas wittichii DC-6
0	71	6.53849e-07	S1	Sphingomonas wittichii RW1
0	342	3.14952e-06	S	Sphingomonas koreensis
0.01	10675	9.83075e-05	G	Sphingopyxis
0	5837	5.37537e-05	G1	unclassified Sphingopyxis
0	3385	3.11729e-05	S	Sphingopyxis sp. FD7
0	1937	1.78381e-05	S	Sphingopyxis sp. 113P3
0	243	2.23782e-06	S	Sphingopyxis sp. EG6
0	151	1.39058e-06	S	Sphingopyxis sp. QXT-31
0	85	7.82776e-07	S	Sphingopyxis sp. LPB0140
0	26	2.39438e-07	S	Sphingopyxis sp. MG
0	2324	2.1402e-05	S	Sphingopyxis lindanitolerans
0	353	3.25082e-06	S	Sphingopyxis fribergensis
0	297	2.73511e-06	S	Sphingopyxis macrogoltabida
0	123	1.13272e-06	S	Sphingopyxis terrae
0	123	1.13272e-06	S1	Sphingopyxis terrae subsp. terrae
0	123	1.13272e-06	S2	Sphingopyxis terrae subsp. terrae NBRC 15098
0	85	7.82776e-07	S	Sphingopyxis alaskensis
0	85	7.82776e-07	S1	Sphingopyxis alaskensis RB2256
0	59	5.43339e-07	S	Sphingopyxis granuli
0	4688	4.31724e-05	G	Novosphingobium
0	2152	1.98181e-05	S	Novosphingobium resinovorum
0	1001	9.21834e-06	G1	unclassified Novosphingobium
0	508	4.67824e-06	S	Novosphingobium sp. P6W
0	299	2.75353e-06	S	Novosphingobium sp. THN1
0	170	1.56555e-06	S	Novosphingobium sp. PP1Y
0	568	5.23079e-06	S	Novosphingobium pentaromativorans
0	568	5.23079e-06	S1	Novosphingobium pentaromativorans US6-1
0	433	3.98756e-06	S	Novosphingobium tardaugens
0	433	3.98756e-06	S1	Novosphingobium tardaugens NBRC 16725
0	267	2.45884e-06	S	Novosphingobium aromaticivorans
0	267	2.45884e-06	S1	Novosphingobium aromaticivorans DSM 12444
0	800	7.36731e-06	G	Tardibacter
0	800	7.36731e-06	S	Tardibacter chloracetimidivorans
0	708	6.52007e-06	G	Sphingorhabdus
0	471	4.3375e-06	G1	unclassified Sphingorhabdus
0	332	3.05743e-06	S	Sphingorhabdus sp. YGSMI21
0	65	5.98594e-07	S	Sphingorhabdus sp. M41
0	64	5.89385e-07	S	Sphingorhabdus sp. Alg231-15
0	172	1.58397e-06	S	Sphingorhabdus flavimaris
0	369	3.39817e-06	G	Blastomonas
0	182	1.67606e-06	G1	unclassified Blastomonas
0	182	1.67606e-06	S	Blastomonas sp. RAC04
0	75	6.90685e-07	S	Blastomonas fulva
0	301	2.77195e-06	G	Rhizorhabdus
0	301	2.77195e-06	S	Rhizorhabdus dicambivorans
0	112	1.03142e-06	G	Citromicrobium
0	112	1.03142e-06	G1	unclassified Citromicrobium
0	112	1.03142e-06	S	Citromicrobium sp. JL477
0	4196	3.86415e-05	F	Erythrobacteraceae
0	1407	1.29573e-05	G	Erythrobacter
0	412	3.79416e-06	G1	unclassified Erythrobacter
0	212	1.95234e-06	S	Erythrobacter sp. HL-111
0	80	7.36731e-07	S	Erythrobacter sp. YH-07
0	67	6.17012e-07	S	Erythrobacter sp. KY5
0	51	4.69666e-07	S	Erythrobacter sp. Alg231-14
0	293	2.69828e-06	S	Erythrobacter litoralis
0	110	1.013e-06	S1	Erythrobacter litoralis HTCC2594
0	290	2.67065e-06	S	Erythrobacter flavus
0	160	1.47346e-06	S	Erythrobacter atlanticus
0	103	9.48541e-07	S	Erythrobacter seohaensis
0	93	8.5645e-07	S	Erythrobacter gangjinensis
0	1263	1.16311e-05	G	Altererythrobacter
0	363	3.34292e-06	G1	unclassified Altererythrobacter
0	213	1.96155e-06	S	Altererythrobacter sp. B11
0	79	7.27522e-07	S	Altererythrobacter sp. ZODW24
0	71	6.53849e-07	S	Altererythrobacter sp. NS1
0	184	1.69448e-06	S	Altererythrobacter mangrovi
0	182	1.67606e-06	S	Altererythrobacter atlanticus
0	146	1.34453e-06	S	Altererythrobacter marensis
0	134	1.23402e-06	S	Altererythrobacter epoxidivorans
0	114	1.04984e-06	S	Altererythrobacter namhicola
0	71	6.53849e-07	S	Altererythrobacter ishigakiensis
0	65	5.98594e-07	S	Altererythrobacter dongtanensis
0	699	6.43719e-06	G	Croceicoccus
0	423	3.89546e-06	S	Croceicoccus naphthovorans
0	276	2.54172e-06	S	Croceicoccus marinus
0	618	5.69125e-06	G	Porphyrobacter
0	404	3.72049e-06	G1	unclassified Porphyrobacter
0	187	1.72211e-06	S	Porphyrobacter sp. CACIAM 03H1
0	147	1.35374e-06	S	Porphyrobacter sp. HT-58-2
0	69	6.3543e-07	S	Porphyrobacter sp. LM 6
0	211	1.94313e-06	S	Porphyrobacter neustonensis
0.02	36508	0.000336207	O	Rhodobacterales
0.02	34821	0.000320671	F	Rhodobacteraceae
0	7783	7.16747e-05	G	Paracoccus
0	4175	3.84481e-05	S	Paracoccus yeei
0	852	7.84618e-06	S	Paracoccus aminophilus
0	852	7.84618e-06	S1	Paracoccus aminophilus JCM 7686
0	586	5.39655e-06	S	Paracoccus denitrificans
0	586	5.39655e-06	S1	Paracoccus denitrificans PD1222
0	415	3.82179e-06	G1	unclassified Paracoccus
0	222	2.04443e-06	S	Paracoccus sp. BM15
0	193	1.77736e-06	S	Paracoccus sp. SC2-6
0	325	2.99297e-06	S	Paracoccus aminovorans
0	311	2.86404e-06	S	Paracoccus contaminans
0	274	2.5233e-06	S	Paracoccus mutanolyticus
0	258	2.37596e-06	S	Paracoccus zhejiangensis
0	220	2.02601e-06	S	Paracoccus jeotgali
0	2903	2.67341e-05	G	Rhodobacter
0	1085	9.99191e-06	G1	unclassified Rhodobacter
0	921	8.48161e-06	S	Rhodobacter sp. LPB0142
0	130	1.19719e-06	S	Rhodobacter sp. CZR27
0	970	8.93286e-06	S	Rhodobacter sphaeroides
0	47	4.32829e-07	S1	Rhodobacter sphaeroides ATCC 17025
0	45	4.14411e-07	S1	Rhodobacter sphaeroides ATCC 17029
0	38	3.49947e-07	S1	Rhodobacter sphaeroides WS8N
0	37	3.40738e-07	S1	Rhodobacter sphaeroides KD131
0	465	4.28225e-06	S	Rhodobacter capsulatus
0	465	4.28225e-06	S1	Rhodobacter capsulatus SB 1003
0	284	2.61539e-06	S	Rhodobacter blasticus
0	1886	1.73684e-05	G	Ruegeria
0	1530	1.409e-05	S	Ruegeria pomeroyi
0	1530	1.409e-05	S1	Ruegeria pomeroyi DSS-3
0	348	3.20478e-06	G1	unclassified Ruegeria
0	181	1.66685e-06	S	Ruegeria sp. TM1040
0	166	1.52872e-06	S	Ruegeria sp. AD91A
0	1863	1.71566e-05	G	Sulfitobacter
0	1687	1.55358e-05	G1	unclassified Sulfitobacter
0	690	6.3543e-06	S	Sulfitobacter sp. SK025
0	329	3.02981e-06	S	Sulfitobacter sp. D7
0	256	2.35754e-06	S	Sulfitobacter sp. AM1-D1
0	197	1.8142e-06	S	Sulfitobacter sp. JL08
0	155	1.42742e-06	S	Sulfitobacter sp. SK012
0	56	5.15712e-07	S	Sulfitobacter sp. SK011
0	174	1.60239e-06	S	Sulfitobacter pseudonitzschiae
0	1582	1.45689e-05	G	Celeribacter
0	778	7.16471e-06	S	Celeribacter indicus
0	293	2.69828e-06	S	Celeribacter ethanolicus
0	247	2.27466e-06	S	Celeribacter manganoxidans
0	205	1.88787e-06	S	Celeribacter baekdonensis
0	54	4.97293e-07	S	Celeribacter marinus
0	1523	1.40255e-05	G	Rhodovulum
0	1052	9.68801e-06	G1	unclassified Rhodovulum
0	910	8.38031e-06	S	Rhodovulum sp. P5
0	142	1.3077e-06	S	Rhodovulum sp. MB263
0	411	3.78495e-06	S	Rhodovulum sulfidophilum
0	10	9.20914e-08	S1	Rhodovulum sulfidophilum DSM 1374
0	1322	1.21745e-05	G	Confluentimicrobium
0	1322	1.21745e-05	G1	unclassified Confluentimicrobium
0	1322	1.21745e-05	S	Confluentimicrobium sp. EMB200-NS6
0	1262	1.16219e-05	G	Phaeobacter
0	498	4.58615e-06	S	Phaeobacter inhibens
0	350	3.2232e-06	S	Phaeobacter gallaeciensis
0	163	1.50109e-06	S	Phaeobacter porticola
0	88	8.10404e-07	S	Phaeobacter piscinae
0	5	4.60457e-08	G1	unclassified Phaeobacter
0	5	4.60457e-08	S	Phaeobacter sp. LSS9
0	891	8.20534e-06	G	Brevirhabdus
0	891	8.20534e-06	S	Brevirhabdus pacifica
0	868	7.99353e-06	G	Octadecabacter
0	508	4.67824e-06	S	Octadecabacter arcticus
0	508	4.67824e-06	S1	Octadecabacter arcticus 238
0	180	1.65764e-06	S	Octadecabacter antarcticus
0	180	1.65764e-06	S1	Octadecabacter antarcticus 307
0	148	1.36295e-06	S	Octadecabacter temperatus
0	743	6.84239e-06	G	Pannonibacter
0	743	6.84239e-06	S	Pannonibacter phragmitetus
0	195	1.79578e-06	S1	Pannonibacter phragmitetus BB
0	730	6.72267e-06	F1	unclassified Rhodobacteraceae
0	264	2.43121e-06	S	Rhodobacteraceae bacterium BAR1
0	261	2.40358e-06	S	Rhodobacteraceae bacterium
0	205	1.88787e-06	S	Rhodobacteraceae bacterium QY30
0	717	6.60295e-06	G	Stappia
0	717	6.60295e-06	G1	unclassified Stappia
0	717	6.60295e-06	S	Stappia sp. ES.058
0	647	5.95831e-06	G	Defluviimonas
0	647	5.95831e-06	S	Defluviimonas alba
0	583	5.36893e-06	G	Yangia
0	304	2.79958e-06	G1	unclassified Yangia
0	304	2.79958e-06	S	Yangia sp. CCB-MM3
0	155	1.42742e-06	S	Yangia pacifica
0	551	5.07423e-06	G	Labrenzia
0	292	2.68907e-06	G1	unclassified Labrenzia
0	235	2.16415e-06	S	Labrenzia sp. VG12
0	57	5.24921e-07	S	Labrenzia sp. CP4
0	52	4.78875e-07	S	Labrenzia aggregata
0	540	4.97293e-06	G	Roseovarius
0	409	3.76654e-06	S	Roseovarius mucosus
0	32	2.94692e-07	G1	unclassified Roseovarius
0	32	2.94692e-07	S	Roseovarius sp. TM1035
0	32	2.94692e-07	S1	Roseovarius sp. AK1035
0	509	4.68745e-06	G	Jannaschia
0	509	4.68745e-06	G1	unclassified Jannaschia
0	509	4.68745e-06	S	Jannaschia sp. CCS1
0	477	4.39276e-06	G	Marinovum
0	477	4.39276e-06	S	Marinovum algicola
0	477	4.39276e-06	S1	Marinovum algicola DG 898
0	464	4.27304e-06	G	Antarctobacter
0	464	4.27304e-06	S	Antarctobacter heliothermus
0	446	4.10727e-06	G	Gemmobacter
0	446	4.10727e-06	G1	unclassified Gemmobacter
0	446	4.10727e-06	S	Gemmobacter sp. HYN0069
0	439	4.04281e-06	G	Leisingera
0	439	4.04281e-06	S	Leisingera methylohalidivorans
0	439	4.04281e-06	S1	Leisingera methylohalidivorans DSM 14336
0	419	3.85863e-06	G	Salipiger
0	419	3.85863e-06	S	Salipiger profundus
0	401	3.69286e-06	G	Yoonia
0	401	3.69286e-06	S	Yoonia vestfoldensis
0	326	3.00218e-06	G	Dinoroseobacter
0	326	3.00218e-06	S	Dinoroseobacter shibae
0	326	3.00218e-06	S1	Dinoroseobacter shibae DFL 12 = DSM 16493
0	312	2.87325e-06	G	Pelagibaca
0	312	2.87325e-06	S	Pelagibaca abyssi
0	290	2.67065e-06	G	Sagittula
0	290	2.67065e-06	G1	unclassified Sagittula
0	290	2.67065e-06	S	Sagittula sp. P11
0	280	2.57856e-06	G	Ketogulonicigenium
0	122	1.12351e-06	S	Ketogulonicigenium vulgare
0	112	1.03142e-06	S	Ketogulonicigenium robustum
0	233	2.14573e-06	G	Roseobacter
0	117	1.07747e-06	S	Roseobacter denitrificans
0	112	1.03142e-06	S	Roseobacter litoralis
0	112	1.03142e-06	S1	Roseobacter litoralis Och 149
0	217	1.99838e-06	G	Pseudovibrio
0	217	1.99838e-06	G1	unclassified Pseudovibrio
0	217	1.99838e-06	S	Pseudovibrio sp. FO-BEG1
0	180	1.65764e-06	G	Roseibacterium
0	180	1.65764e-06	S	Roseibacterium elongatum
0	180	1.65764e-06	S1	Roseibacterium elongatum DSM 19469
0	168	1.54713e-06	G	Rhodobaca
0	168	1.54713e-06	S	Rhodobaca barguzinensis
0	150	1.38137e-06	G	Thioclava
0	150	1.38137e-06	S	Thioclava nitratireducens
0	145	1.33532e-06	G	Epibacterium
0	145	1.33532e-06	S	Epibacterium mobile
0	145	1.33532e-06	S1	Epibacterium mobile F1926
0	100	9.20914e-07	G	Marivivens
0	100	9.20914e-07	G1	unclassified Marivivens
0	100	9.20914e-07	S	Marivivens sp. JLT3646
0	73	6.72267e-07	G	Tateyamaria
0	73	6.72267e-07	S	Tateyamaria omphalii
0	45	4.14411e-07	G	Halocynthiibacter
0	45	4.14411e-07	S	Halocynthiibacter arcticus
0	1655	1.52411e-05	F	Hyphomonadaceae
0	1165	1.07286e-05	G	Hyphomonas
0	974	8.9697e-06	G1	unclassified Hyphomonas
0	873	8.03957e-06	S	Hyphomonas sp. CACIAM 19H1
0	101	9.30123e-07	S	Hyphomonas sp. Mor2
0	184	1.69448e-06	S	Hyphomonas neptunium
0	184	1.69448e-06	S1	Hyphomonas neptunium ATCC 15444
0	252	2.3207e-06	G	Hirschia
0	252	2.3207e-06	S	Hirschia baltica
0	252	2.3207e-06	S1	Hirschia baltica ATCC 49814
0	238	2.19177e-06	G	Maricaulis
0	238	2.19177e-06	S	Maricaulis maris
0	238	2.19177e-06	S1	Maricaulis maris MCS10
0	5481	5.04753e-05	O	Caulobacterales
0	5481	5.04753e-05	F	Caulobacteraceae
0	3015	2.77655e-05	G	Caulobacter
0	1456	1.34085e-05	S	Caulobacter vibrioides
0	460	4.2362e-06	S	Caulobacter mirabilis
0	339	3.1219e-06	S	Caulobacter flavus
0	221	2.03522e-06	S	Caulobacter henricii
0	206	1.89708e-06	G1	unclassified Caulobacter
0	206	1.89708e-06	S	Caulobacter sp. K31
0	165	1.51951e-06	S	Caulobacter segnis
0	1367	1.25889e-05	G	Brevundimonas
0	478	4.40197e-06	G1	unclassified Brevundimonas
0	208	1.9155e-06	S	Brevundimonas sp. LM2
0	145	1.33532e-06	S	Brevundimonas sp. DS20
0	123	1.13272e-06	S	Brevundimonas sp. GW460-12-10-14-LB2
0	421	3.87705e-06	S	Brevundimonas naejangsanensis
0	144	1.32612e-06	S	Brevundimonas subvibrioides
0	144	1.32612e-06	S1	Brevundimonas subvibrioides ATCC 15264
0	101	9.30123e-07	S	Brevundimonas vesicularis
0	65	5.98594e-07	S	Brevundimonas diminuta
0	412	3.79416e-06	G	Asticcacaulis
0	412	3.79416e-06	S	Asticcacaulis excentricus
0	412	3.79416e-06	S1	Asticcacaulis excentricus CB 48
0	301	2.77195e-06	G	Phenylobacterium
0	184	1.69448e-06	S	Phenylobacterium zucineum
0	184	1.69448e-06	S1	Phenylobacterium zucineum HLK1
0	117	1.07747e-06	G1	unclassified Phenylobacterium
0	117	1.07747e-06	S	Phenylobacterium sp. HYN0004
0	295	2.71669e-06	F1	unclassified Caulobacteraceae
0	295	2.71669e-06	S	Caulobacteraceae bacterium OTSz_A_272
0	2139	1.96983e-05	C1	unclassified Alphaproteobacteria
0	1503	1.38413e-05	G	Polymorphum
0	1503	1.38413e-05	S	Polymorphum gilvum
0	1503	1.38413e-05	S1	Polymorphum gilvum SL003B-26A1
0	336	3.09427e-06	G	Micavibrio
0	336	3.09427e-06	S	Micavibrio aeruginosavorus
0	121	1.11431e-06	S1	Micavibrio aeruginosavorus EPB
0	96	8.84077e-07	S1	Micavibrio aeruginosavorus ARL-13
0	269	2.47726e-06	G	Phreatobacter
0	269	2.47726e-06	S	Phreatobacter cathodiphilus
0	31	2.85483e-07	C2	SAR116 cluster
0	31	2.85483e-07	G	Candidatus Puniceispirillum
0	31	2.85483e-07	S	Candidatus Puniceispirillum marinum
0	31	2.85483e-07	S1	Candidatus Puniceispirillum marinum IMCC1322
0	362	3.33371e-06	O	Rickettsiales
0	204	1.87866e-06	F	Rickettsiaceae
0	135	1.24323e-06	F1	Rickettsieae
0	115	1.05905e-06	G	Rickettsia
0	70	6.44639e-07	G1	spotted fever group
0	35	3.2232e-07	S	Rickettsia africae
0	35	3.2232e-07	S1	Rickettsia africae ESF-5
0	6	5.52548e-08	S	Rickettsia endosymbiont of Ixodes scapularis
0	1	9.20914e-09	S	Rickettsia raoultii
0	1	9.20914e-09	S	Rickettsia rhipicephali
0	1	9.20914e-09	S	Rickettsia helvetica
0	1	9.20914e-09	S1	Rickettsia helvetica C9P9
0	1	9.20914e-09	S	Rickettsia massiliae
0	23	2.1181e-07	G1	belli group
0	23	2.1181e-07	S	Rickettsia canadensis
0	16	1.47346e-07	G1	typhus group
0	2	1.84183e-08	S	Rickettsia prowazekii
0	1	9.20914e-09	S	Rickettsia typhi
0	2	1.84183e-08	G1	unclassified Rickettsia
0	2	1.84183e-08	S	Rickettsia endosymbiont of Bemisia tabaci
0	2	1.84183e-08	S1	Rickettsia sp. MEAM1 (Bemisia tabaci)
0	19	1.74974e-07	G	Orientia
0	19	1.74974e-07	S	Orientia tsutsugamushi
0	3	2.76274e-08	S1	Orientia tsutsugamushi str. Boryong
0	69	6.3543e-07	G	Candidatus Phycorickettsia
0	69	6.3543e-07	S	Candidatus Phycorickettsia trachydisci
0	131	1.2064e-06	F	Anaplasmataceae
0	63	5.80176e-07	F1	Wolbachieae
0	63	5.80176e-07	G	Wolbachia
0	7	6.44639e-08	S	Wolbachia endosymbiont of Drosophila simulans
0	3	2.76274e-08	S1	Wolbachia endosymbiont of Drosophila simulans wNo
0	2	1.84183e-08	S1	Wolbachia endosymbiont of Drosophila simulans wHa
0	5	4.60457e-08	S	Wolbachia endosymbiont of Drosophila melanogaster
0	4	3.68365e-08	S	Wolbachia endosymbiont of Folsomia candida
0	2	1.84183e-08	S	Wolbachia endosymbiont of Cimex lectularius
0	1	9.20914e-09	S	Wolbachia endosymbiont of Drosophila incompta
0	41	3.77575e-07	G	Ehrlichia
0	39	3.59156e-07	G1	canis group
0	34	3.13111e-07	S	Ehrlichia canis
0	3	2.76274e-08	S	Ehrlichia muris
0	3	2.76274e-08	S1	Ehrlichia muris AS145
0	2	1.84183e-08	S	Ehrlichia ruminantium
0	24	2.21019e-07	G	Anaplasma
0	22	2.02601e-07	G1	phagocytophilum group
0	22	2.02601e-07	S	Anaplasma phagocytophilum
0	1	9.20914e-09	G	Neorickettsia
0	1	9.20914e-09	S	Neorickettsia helminthoeca
0	1	9.20914e-09	S1	Neorickettsia helminthoeca str. Oregon
0	20	1.84183e-07	F	Candidatus Midichloriaceae
0	20	1.84183e-07	G	Candidatus Midichloria
0	20	1.84183e-07	S	Candidatus Midichloria mitochondrii
0	20	1.84183e-07	S1	Candidatus Midichloria mitochondrii IricVA
0	7	6.44639e-08	O1	unclassified Rickettsiales
0	7	6.44639e-08	O2	unclassified Rickettsiales (miscellaneous)
0	4	3.68365e-08	S	Rickettsiales bacterium Ac37b
0	2	1.84183e-08	S	Rickettsiales endosymbiont of Stachyamoeba lipophora
0	129	1.18798e-06	O	Parvularculales
0	129	1.18798e-06	F	Parvularculaceae
0	129	1.18798e-06	G	Parvularcula
0	129	1.18798e-06	S	Parvularcula bermudensis
0	129	1.18798e-06	S1	Parvularcula bermudensis HTCC2503
0	112	1.03142e-06	O	Pelagibacterales
0	112	1.03142e-06	F	Pelagibacteraceae
0	91	8.38031e-07	G	Candidatus Pelagibacter
0	87	8.01195e-07	G1	unclassified Candidatus Pelagibacter
0	63	5.80176e-07	S	Candidatus Pelagibacter sp. HIMB1321
0	21	1.93392e-07	S	Candidatus Pelagibacter sp. RS39
0	2	1.84183e-08	S	Candidatus Pelagibacter sp. RS40
0	1	9.20914e-09	S	Candidatus Pelagibacter sp. IMCC9063
0	4	3.68365e-08	S	Candidatus Pelagibacter ubique
0	4	3.68365e-08	S1	Candidatus Pelagibacter ubique HTCC1062
0	20	1.84183e-07	F1	unclassified Pelagibacteraceae
0	19	1.74974e-07	S	alpha proteobacterium HIMB59
0	1	9.20914e-09	S	alpha proteobacterium HIMB5
0	67	6.17012e-07	O	Holosporales
0	41	3.77575e-07	F	Caedimonadaceae
0	41	3.77575e-07	G	Candidatus Nucleicultrix
0	41	3.77575e-07	S	Candidatus Nucleicultrix amoebiphila
0	41	3.77575e-07	S1	Candidatus Nucleicultrix amoebiphila FS5
0	16	1.47346e-07	F	Candidatus Paracaedibacteraceae
0	16	1.47346e-07	G	Candidatus Paracaedibacter
0	16	1.47346e-07	S	Candidatus Paracaedibacter acanthamoebae
0	8	7.36731e-08	F	Holosporaceae
0	8	7.36731e-08	F1	unclassified Holosporaceae
0	8	7.36731e-08	S	endosymbiont of Acanthamoeba sp. UWC8
0	61	5.61757e-07	O	Magnetococcales
0	61	5.61757e-07	F	Magnetococcaceae
0	61	5.61757e-07	G	Magnetococcus
0	61	5.61757e-07	S	Magnetococcus marinus
0	61	5.61757e-07	S1	Magnetococcus marinus MC-1
0.67	1176525	0.0108348	C	Gammaproteobacteria
0.44	775485	0.00714155	O	Enterobacterales
0.43	751405	0.00691979	F	Enterobacteriaceae
0.17	306033	0.0028183	G	Salmonella
0.17	301791	0.00277923	S	Salmonella enterica
0.04	63906	0.000588519	S1	Salmonella enterica subsp. enterica
0.01	25521	0.000235026	S2	Salmonella enterica subsp. enterica serovar Choleraesuis
0	1476	1.35927e-05	S3	Salmonella enterica subsp. enterica serovar Choleraesuis str. ATCC 10708
0	20	1.84183e-07	S3	Salmonella enterica subsp. enterica serovar Choleraesuis str. SCSA50
0	16	1.47346e-07	S3	Salmonella enterica subsp. enterica serovar Choleraesuis str. SC-B67
0	1269	1.16864e-05	S2	Salmonella enterica subsp. enterica serovar Enteritidis
0	510	4.69666e-06	S3	Salmonella enterica subsp. enterica serovar Enteritidis str. 77-1427
0	8	7.36731e-08	S3	Salmonella enterica subsp. enterica serovar Enteritidis str. EC20121990
0	6	5.52548e-08	S3	Salmonella enterica subsp. enterica serovar Enteritidis str. EC20120929
0	1	9.20914e-09	S3	Salmonella enterica subsp. enterica serovar Enteritidis str. CDC_2010K_0968
0	1	9.20914e-09	S3	Salmonella enterica subsp. enterica serovar Enteritidis str. EC20120925
0	1	9.20914e-09	S3	Salmonella enterica subsp. enterica serovar Enteritidis str. SA19980677
0	360	3.31529e-06	S2	Salmonella enterica subsp. enterica serovar Typhimurium
0	28	2.57856e-07	S3	Salmonella enterica subsp. enterica serovar Typhimurium str. 798
0	24	2.21019e-07	S3	Salmonella enterica subsp. enterica serovar Typhimurium str. USDA-ARS-USMARC-1810
0	17	1.56555e-07	S3	Salmonella enterica subsp. enterica serovar Typhimurium str. L-3553
0	17	1.56555e-07	S3	Salmonella enterica subsp. enterica serovar Typhimurium str. USDA-ARS-USMARC-1896
0	13	1.19719e-07	S3	Salmonella enterica subsp. enterica serovar Typhimurium str. USDA-ARS-USMARC-1898
0	2	1.84183e-08	S3	Salmonella enterica subsp. enterica serovar Typhimurium str. SARA13
0	1	9.20914e-09	S3	Salmonella enterica subsp. enterica serovar Typhimurium str. USDA-ARS-USMARC-1880
0	195	1.79578e-06	S2	Salmonella enterica subsp. enterica serovar Typhi
0	173	1.59318e-06	S2	Salmonella enterica subsp. enterica serovar Johannesburg
0	173	1.59318e-06	S3	Salmonella enterica subsp. enterica serovar Johannesburg str. ST203
0	164	1.5103e-06	S2	Salmonella enterica subsp. enterica serovar Anatum
0	89	8.19613e-07	S3	Salmonella enterica subsp. enterica serovar Anatum str. USDA-ARS-USMARC-1735
0	9	8.28822e-08	S3	Salmonella enterica subsp. enterica serovar Anatum str. USDA-ARS-USMARC-1727
0	5	4.60457e-08	S3	Salmonella enterica subsp. enterica serovar Anatum str. USDA-ARS-USMARC-1783
0	1	9.20914e-09	S3	Salmonella enterica subsp. enterica serovar Anatum str. USDA-ARS-USMARC-1175
0	1	9.20914e-09	S3	Salmonella enterica subsp. enterica serovar Anatum str. USDA-ARS-USMARC-1765
0	156	1.43663e-06	S2	Salmonella enterica subsp. enterica serovar Infantis
0	92	8.4724e-07	S3	Salmonella enterica subsp. enterica serovar Infantis str. SARB27
0	139	1.28007e-06	S2	Salmonella enterica subsp. enterica serovar Newport
0	38	3.49947e-07	S3	Salmonella enterica subsp. enterica serovar Newport str. CVM 21538
0	19	1.74974e-07	S3	Salmonella enterica subsp. enterica serovar Newport str. Levine 15
0	12	1.1051e-07	S3	Salmonella enterica subsp. enterica serovar Newport str. CVM 22425
0	10	9.20914e-08	S3	Salmonella enterica subsp. enterica serovar Newport str. CDC 2010K-2159
0	9	8.28822e-08	S3	Salmonella enterica subsp. enterica serovar Newport str. WA_14882
0	4	3.68365e-08	S3	Salmonella enterica subsp. enterica serovar Newport str. USDA-ARS-USMARC-1927
0	1	9.20914e-09	S3	Salmonella enterica subsp. enterica serovar Newport str. Levine 1
0	131	1.2064e-06	S2	Salmonella enterica subsp. enterica serovar Macclesfield
0	131	1.2064e-06	S3	Salmonella enterica subsp. enterica serovar Macclesfield str. S-1643
0	70	6.44639e-07	S2	Salmonella enterica subsp. enterica serovar Paratyphi B
0	42	3.86784e-07	S3	Salmonella enterica subsp. enterica serovar Paratyphi B str. SPB7
0	20	1.84183e-07	S3	Salmonella enterica subsp. enterica serovar Java
0	68	6.26221e-07	S2	Salmonella enterica subsp. enterica serovar Ouakam
0	20	1.84183e-07	S3	Salmonella enterica subsp. enterica serovar Ouakam str. SA20034636
0	64	5.89385e-07	S2	Salmonella enterica subsp. enterica serovar Minnesota
0	5	4.60457e-08	S3	Salmonella enterica subsp. enterica serovar Minnesota str. ATCC 49284
0	60	5.52548e-07	S2	Salmonella enterica subsp. enterica serovar Djakarta
0	60	5.52548e-07	S3	Salmonella enterica subsp. enterica serovar Djakarta str. S-1087
0	48	4.42038e-07	S2	Salmonella enterica subsp. enterica serovar Weltevreden
0	8	7.36731e-08	S3	Salmonella enterica subsp. enterica serovar Weltevreden str. 1655
0	45	4.14411e-07	S2	Salmonella enterica subsp. enterica serovar Mbandaka
0	34	3.13111e-07	S3	Salmonella enterica subsp. enterica serovar Mbandaka str. ATCC 51958
0	45	4.14411e-07	S2	Salmonella enterica subsp. enterica serovar Heidelberg
0	38	3.49947e-07	S3	Salmonella enterica subsp. enterica serovar Heidelberg str. B182
0	43	3.95993e-07	S2	Salmonella enterica subsp. enterica serovar Moscow
0	43	3.95993e-07	S3	Salmonella enterica subsp. enterica serovar Moscow str. S-1843
0	42	3.86784e-07	S2	Salmonella enterica subsp. enterica serovar Thompson
0	38	3.49947e-07	S2	Salmonella enterica subsp. enterica serovar Fresno
0	37	3.40738e-07	S2	Salmonella enterica subsp. enterica serovar Paratyphi C
0	37	3.40738e-07	S3	Salmonella enterica subsp. enterica serovar Paratyphi C str. RKS4594
0	37	3.40738e-07	S2	Salmonella enterica subsp. enterica serovar Montevideo
0	16	1.47346e-07	S3	Salmonella enterica subsp. enterica serovar Montevideo str. CDC 2013K-0218
0	8	7.36731e-08	S3	Salmonella enterica subsp. enterica serovar Montevideo str. CDC 07-0954
0	7	6.44639e-08	S3	Salmonella enterica subsp. enterica serovar Montevideo str. CDC 2010K-0257
0	1	9.20914e-09	S3	Salmonella enterica subsp. enterica serovar Montevideo str. USDA-ARS-USMARC-1901
0	1	9.20914e-09	S3	Salmonella enterica subsp. enterica serovar Montevideo str. USDA-ARS-USMARC-1904
0	36	3.31529e-07	S2	Salmonella enterica subsp. enterica serovar Saintpaul
0	21	1.93392e-07	S3	Salmonella enterica subsp. enterica serovar Saintpaul str. SARA26
0	35	3.2232e-07	S2	Salmonella enterica subsp. enterica serovar Waycross
0	35	3.2232e-07	S2	Salmonella enterica subsp. enterica serovar Senftenberg
0	34	3.13111e-07	S2	Salmonella enterica subsp. enterica serovar Paratyphi A
0	6	5.52548e-08	S3	Salmonella enterica subsp. enterica serovar Paratyphi A str. AKU_12601
0	32	2.94692e-07	S2	Salmonella enterica subsp. enterica serovar Wandsworth
0	32	2.94692e-07	S3	Salmonella enterica subsp. enterica serovar Wandsworth str. SA20092095
0	31	2.85483e-07	S2	Salmonella enterica subsp. enterica serovar Poona
0	31	2.85483e-07	S3	Salmonella enterica subsp. enterica serovar Poona str. ATCC BAA-1673
0	31	2.85483e-07	S2	Salmonella enterica subsp. enterica serovar Gallinarum
0	9	8.28822e-08	S3	Salmonella enterica subsp. enterica serovar Gallinarum str. 9184
0	30	2.76274e-07	S2	Salmonella enterica subsp. enterica serovar Dublin
0	13	1.19719e-07	S3	Salmonella enterica subsp. enterica serovar Dublin str. ATCC 39184
0	2	1.84183e-08	S3	Salmonella enterica subsp. enterica serovar Dublin str. CT_02021853
0	29	2.67065e-07	S2	Salmonella enterica subsp. enterica serovar Pullorum
0	22	2.02601e-07	S3	Salmonella enterica subsp. enterica serovar Pullorum str. ATCC 9120
0	28	2.57856e-07	S2	Salmonella enterica subsp. enterica serovar Derby
0	27	2.48647e-07	S2	Salmonella enterica subsp. enterica serovar Hvittingfoss
0	27	2.48647e-07	S3	Salmonella enterica subsp. enterica serovar Hvittingfoss str. SA20014981
0	27	2.48647e-07	S2	Salmonella enterica subsp. enterica serovar Kentucky
0	17	1.56555e-07	S3	Salmonella enterica subsp. enterica serovar Kentucky str. SA20030505
0	27	2.48647e-07	S2	Salmonella enterica subsp. enterica serovar Stanley
0	24	2.21019e-07	S2	Salmonella enterica subsp. enterica serovar Inverness
0	24	2.21019e-07	S3	Salmonella enterica subsp. enterica serovar Inverness str. ATCC 10720
0	23	2.1181e-07	S2	Salmonella enterica subsp. enterica serovar Cubana
0	23	2.1181e-07	S3	Salmonella enterica subsp. enterica serovar Cubana str. CFSAN002050
0	22	2.02601e-07	S2	Salmonella enterica subsp. enterica serovar Sloterdijk
0	22	2.02601e-07	S3	Salmonella enterica subsp. enterica serovar Sloterdijk str. ATCC 15791
0	21	1.93392e-07	S2	Salmonella enterica subsp. enterica serovar Bergen
0	21	1.93392e-07	S3	Salmonella enterica subsp. enterica serovar Bergen str. ST350
0	20	1.84183e-07	S2	Salmonella enterica subsp. enterica serovar Koessen
0	20	1.84183e-07	S3	Salmonella enterica subsp. enterica serovar Koessen str. S-1501
0	19	1.74974e-07	S2	Salmonella enterica subsp. enterica serovar Gaminara
0	13	1.19719e-07	S3	Salmonella enterica subsp. enterica serovar Gaminara str. SA20063285
0	18	1.65764e-07	S2	Salmonella enterica subsp. enterica serovar Braenderup
0	17	1.56555e-07	S2	Salmonella enterica subsp. enterica serovar Cerro
0	15	1.38137e-07	S2	Salmonella enterica subsp. enterica serovar Hillingdon
0	15	1.38137e-07	S3	Salmonella enterica subsp. enterica serovar Hillingdon str. N1529-D3
0	15	1.38137e-07	S2	Salmonella enterica subsp. enterica serovar Give
0	15	1.38137e-07	S2	Salmonella enterica subsp. enterica serovar Oranienburg
0	14	1.28928e-07	S2	Salmonella enterica subsp. enterica serovar Abaetetuba
0	14	1.28928e-07	S3	Salmonella enterica subsp. enterica serovar Abaetetuba str. ATCC 35640
0	13	1.19719e-07	S2	Salmonella enterica subsp. enterica serovar Milwaukee
0	13	1.19719e-07	S3	Salmonella enterica subsp. enterica serovar Milwaukee str. SA19950795
0	13	1.19719e-07	S2	Salmonella enterica subsp. enterica serovar Chester
0	13	1.19719e-07	S3	Salmonella enterica subsp. enterica serovar Chester str. ATCC 11997
0	12	1.1051e-07	S2	Salmonella enterica subsp. enterica serovar Albany
0	12	1.1051e-07	S3	Salmonella enterica subsp. enterica serovar Albany str. ATCC 51960
0	12	1.1051e-07	S2	Salmonella enterica subsp. enterica serovar Javiana
0	12	1.1051e-07	S3	Salmonella enterica subsp. enterica serovar Javiana str. CFSAN001992
0	11	1.013e-07	S2	Salmonella enterica subsp. enterica serovar Apapa
0	11	1.013e-07	S3	Salmonella enterica subsp. enterica serovar Apapa str. SA20060561
0	10	9.20914e-08	S2	Salmonella enterica subsp. enterica serovar Indiana
0	10	9.20914e-08	S2	Salmonella enterica subsp. enterica serovar Muenster
0	9	8.28822e-08	S3	Salmonella enterica subsp. enterica serovar Muenster str. 420
0	10	9.20914e-08	S2	Salmonella enterica subsp. enterica serovar Onderstepoort
0	10	9.20914e-08	S3	Salmonella enterica subsp. enterica serovar Onderstepoort str. SA20060086
0	9	8.28822e-08	S2	Salmonella enterica subsp. enterica serovar Gallinarum/pullorum
0	9	8.28822e-08	S3	Salmonella enterica subsp. enterica serovar Gallinarum/pullorum str. CDC1983-67
0	9	8.28822e-08	S2	Salmonella enterica subsp. enterica serovar Krefeld
0	9	8.28822e-08	S3	Salmonella enterica subsp. enterica serovar Krefeld str. SA20030536
0	7	6.44639e-08	S2	Salmonella enterica subsp. enterica serovar Quebec
0	7	6.44639e-08	S3	Salmonella enterica subsp. enterica serovar Quebec str. S-1267
0	6	5.52548e-08	S2	Salmonella enterica subsp. enterica serovar Aberdeen
0	5	4.60457e-08	S2	Salmonella enterica subsp. enterica serovar Bareilly
0	2	1.84183e-08	S3	Salmonella enterica subsp. enterica serovar Bareilly str. CFSAN000191
0	1	9.20914e-09	S3	Salmonella enterica subsp. enterica serovar Bareilly str. CFSAN000189
0	5	4.60457e-08	S2	Salmonella enterica subsp. enterica serovar Corvallis
0	5	4.60457e-08	S2	Salmonella enterica subsp. enterica serovar Abony
0	5	4.60457e-08	S3	Salmonella enterica subsp. enterica serovar Abony str. 0014
0	5	4.60457e-08	S2	Salmonella enterica subsp. enterica serovar Manchester
0	5	4.60457e-08	S3	Salmonella enterica subsp. enterica serovar Manchester str. ST278
0	2	1.84183e-08	S2	Salmonella enterica subsp. enterica serovar Rubislaw
0	2	1.84183e-08	S3	Salmonella enterica subsp. enterica serovar Rubislaw str. ATCC 10717
0	1	9.20914e-09	S2	Salmonella enterica subsp. enterica serovar Pomona
0	1	9.20914e-09	S3	Salmonella enterica subsp. enterica serovar Pomona str. ATCC 10729
0	1	9.20914e-09	S2	Salmonella enterica subsp. enterica serovar Schwarzengrund
0	1	9.20914e-09	S3	Salmonella enterica subsp. enterica serovar Schwarzengrund str. CVM19633
0	1	9.20914e-09	S2	Salmonella enterica subsp. enterica serovar Stanleyville
0	1	9.20914e-09	S3	Salmonella enterica subsp. enterica serovar Stanleyville str. CFSAN000624
0	1	9.20914e-09	S2	Salmonella enterica subsp. enterica serovar Nitra
0	1	9.20914e-09	S2	Salmonella enterica subsp. enterica serovar Antsalova
0	1	9.20914e-09	S3	Salmonella enterica subsp. enterica serovar Antsalova str. S01-0511
0	844	7.77251e-06	S1	Salmonella enterica subsp. salamae
0	218	2.00759e-06	S2	Salmonella enterica subsp. salamae serovar 55:k:z39
0	218	2.00759e-06	S3	Salmonella enterica subsp. salamae serovar 55:k:z39 str. 1315K
0	38	3.49947e-07	S2	Salmonella enterica subsp. salamae serovar Greenside
0	23	2.1181e-07	S2	Salmonella enterica subsp. salamae serovar 57:z29:z42
0	77	7.09103e-07	S1	Salmonella enterica subsp. arizonae
0	45	4.14411e-07	S2	Salmonella enterica subsp. arizonae serovar 62:z36:-
0	45	4.14411e-07	S3	Salmonella enterica subsp. arizonae serovar 62:z36:- str. RKS2983
0	27	2.48647e-07	S2	Salmonella enterica subsp. arizonae serovar 62:z4,z23:-
0	52	4.78875e-07	S1	Salmonella enterica subsp. houtenae
0	42	3.86784e-07	S2	Salmonella enterica subsp. houtenae serovar Houten
0	9	8.28822e-08	S2	Salmonella enterica subsp. houtenae str. ATCC BAA-1581
0	45	4.14411e-07	S1	Salmonella enterica subsp. diarizonae
0	24	2.21019e-07	S2	Salmonella enterica subsp. diarizonae serovar 65:c:z
0	24	2.21019e-07	S3	Salmonella enterica subsp. diarizonae serovar 65:c:z str. SA20044251
0	3	2.76274e-08	S2	Salmonella enterica subsp. diarizonae serovar 50:k:z
0	3	2.76274e-08	S3	Salmonella enterica subsp. diarizonae serovar 50:k:z str. MZ0080
0	61	5.61757e-07	S	Salmonella bongori
0	2	1.84183e-08	S1	Salmonella bongori serovar 48:z41:--
0	2	1.84183e-08	S2	Salmonella bongori serovar 48:z41:-- str. RKS3044
0.13	226374	0.00208471	G	Escherichia
0.12	207678	0.00191253	S	Escherichia coli
0	4299	3.95901e-05	S1	Escherichia coli O157:H7
0	1918	1.76631e-05	S2	Escherichia coli O157:H7 str. SS17
0	17	1.56555e-07	S2	Escherichia coli O157:H7 str. EDL933
0	17	1.56555e-07	S2	Escherichia coli O157:H7 str. EC4115
0	16	1.47346e-07	S2	Escherichia coli O157:H7 str. SS52
0	14	1.28928e-07	S2	Escherichia coli O157:H7 str. TW14359
0	13	1.19719e-07	S2	Escherichia coli O157:H7 str. TW14588
0	138	1.27086e-06	S1	Escherichia coli O157
0	107	9.85377e-07	S1	Escherichia coli UM146
0	96	8.84077e-07	S1	Escherichia coli K-12
0	73	6.72267e-07	S2	Escherichia coli str. K-12 substr. MG1655
0	73	6.72267e-07	S3	Escherichia coli str. K-12 substr. MG1655star
0	78	7.18313e-07	S1	Escherichia coli O157:H16
0	50	4.60457e-07	S1	Escherichia coli APEC IMT5155
0	39	3.59156e-07	S1	Escherichia coli O103
0	39	3.59156e-07	S2	Escherichia coli O103 str. RM8385
0	32	2.94692e-07	S1	Escherichia coli Xuzhou21
0	31	2.85483e-07	S1	Escherichia coli O121:H19
0	28	2.57856e-07	S1	Escherichia coli ED1a
0	28	2.57856e-07	S1	Escherichia coli O139:H28
0	28	2.57856e-07	S2	Escherichia coli O139:H28 str. E24377A
0	25	2.30228e-07	S1	Escherichia coli FAP1
0	24	2.21019e-07	S1	Escherichia coli O145:H28
0	23	2.1181e-07	S1	Escherichia coli O44:H18
0	23	2.1181e-07	S2	Escherichia coli 042
0	22	2.02601e-07	S1	Escherichia coli O26
0	22	2.02601e-07	S2	Escherichia coli O26 str. RM8426
0	22	2.02601e-07	S1	Escherichia coli O145
0	22	2.02601e-07	S2	Escherichia coli O145 str. RM9872
0	21	1.93392e-07	S1	Escherichia coli CFT073
0	20	1.84183e-07	S1	Escherichia coli O111:H-
0	20	1.84183e-07	S2	Escherichia coli O111:H- str. 11128
0	17	1.56555e-07	S1	Escherichia coli O55:H7
0	17	1.56555e-07	S2	Escherichia coli O55:H7 str. RM12579
0	17	1.56555e-07	S1	Escherichia coli O127:H6
0	13	1.19719e-07	S2	Escherichia coli O127:H6 str. E2348/69
0	16	1.47346e-07	S1	Escherichia coli ACN001
0	16	1.47346e-07	S1	Escherichia coli UMNK88
0	12	1.1051e-07	S1	Escherichia coli UMNF18
0	12	1.1051e-07	S1	Escherichia coli 1303
0	11	1.013e-07	S1	Escherichia coli O15:H11
0	11	1.013e-07	S1	Escherichia coli M12
0	11	1.013e-07	S1	Escherichia coli O43
0	11	1.013e-07	S2	Escherichia coli O43 str. RM10042
0	10	9.20914e-08	S1	Escherichia coli C
0	10	9.20914e-08	S2	Escherichia coli ATCC 8739
0	10	9.20914e-08	S1	Escherichia coli VR50
0	9	8.28822e-08	S1	Escherichia coli O104:H4
0	1	9.20914e-09	S2	Escherichia coli O104:H4 str. 2009EL-2050
0	8	7.36731e-08	S1	Escherichia coli PMV-1
0	8	7.36731e-08	S1	Escherichia coli APEC O18
0	8	7.36731e-08	S1	Escherichia coli ECC-1470
0	8	7.36731e-08	S1	Escherichia coli O121
0	8	7.36731e-08	S2	Escherichia coli O121 str. RM8352
0	8	7.36731e-08	S1	Escherichia coli O27:H7
0	7	6.44639e-08	S1	Escherichia coli SE15
0	7	6.44639e-08	S1	Escherichia coli O6:H16
0	2	1.84183e-08	S1	Escherichia coli O178:H19
0	2	1.84183e-08	S1	Escherichia coli SMS-3-5
0	2	1.84183e-08	S1	Escherichia coli 'BL21-Gold(DE3)pLysS AG'
0	2	1.84183e-08	S1	Escherichia coli O25:NM
0	1	9.20914e-09	S1	Escherichia coli ATCC 25922
0	1	9.20914e-09	S1	Escherichia coli O91
0	1	9.20914e-09	S2	Escherichia coli O91 str. RM7190
0	1	9.20914e-09	S1	Escherichia coli Nissle 1917
0	1	9.20914e-09	S1	Escherichia coli O7:K1
0	1	9.20914e-09	S2	Escherichia coli O7:K1 str. CE10
0	1	9.20914e-09	S1	Escherichia coli LF82
0	1	9.20914e-09	S1	Escherichia coli KO11FL
0	689	6.34509e-06	S	Escherichia albertii
0	8	7.36731e-08	S1	Escherichia albertii KF1
0	155	1.42742e-06	S	Escherichia marmotae
0	84	7.73567e-07	S	Escherichia fergusonii
0	12	1.1051e-07	S1	Escherichia fergusonii ATCC 35469
0	10	9.20914e-08	S1	Escherichia fergusonii ECD227
0.01	24297	0.000223754	G	Enterobacter
0.01	20295	0.000186899	G1	Enterobacter cloacae complex
0	3655	3.36594e-05	S	Enterobacter cloacae
0	289	2.66144e-06	S1	Enterobacter cloacae subsp. dissolvens
0	289	2.66144e-06	S2	Enterobacter cloacae subsp. dissolvens SDM
0	92	8.4724e-07	S1	Enterobacter cloacae subsp. cloacae
0	55	5.06502e-07	S2	Enterobacter cloacae subsp. cloacae ATCC 13047
0	37	3.40738e-07	S2	Enterobacter cloacae subsp. cloacae ENHKU01
0	28	2.57856e-07	S1	Enterobacter cloacae P101
0	17	1.56555e-07	S1	Enterobacter cloacae EcWSU1
0	3	2.76274e-08	S1	Enterobacter cloacae ECNIH2
0	2223	2.04719e-05	S	Enterobacter roggenkampii
0	1118	1.02958e-05	S	Enterobacter asburiae
0	368	3.38896e-06	S1	Enterobacter asburiae LF7a
0	126	1.16035e-06	S1	Enterobacter asburiae L1
0	517	4.76112e-06	S	Enterobacter hormaechei
0	168	1.54713e-06	S1	Enterobacter hormaechei subsp. hormaechei
0	73	6.72267e-07	S1	Enterobacter hormaechei subsp. hoffmannii
0	1	9.20914e-09	S2	Enterobacter hormaechei subsp. hoffmannii ECNIH3
0	59	5.43339e-07	S1	Enterobacter hormaechei subsp. xiangfangensis
0	54	4.97293e-07	S1	Enterobacter hormaechei subsp. steigerwaltii
0	7	6.44639e-08	S1	Enterobacter hormaechei subsp. oharae
0	501	4.61378e-06	S	Enterobacter cloacae complex sp.
0	455	4.19016e-06	S	Enterobacter cancerogenus
0	298	2.74432e-06	S	Enterobacter cloacae complex sp. ECNIH7
0	159	1.46425e-06	S	Enterobacter kobei
0	40	3.68365e-07	S	Enterobacter ludwigii
0	22	2.02601e-07	S	Enterobacter cloacae complex sp. FDA-CDC-AR_0164
0	11	1.013e-07	S	Enterobacter cloacae complex sp. FDA-CDC-AR_0132
0	921	8.48161e-06	G1	unclassified Enterobacter
0	123	1.13272e-06	S	Enterobacter sp. R4-368
0	103	9.48541e-07	S	Enterobacter sp. ODB01
0	99	9.11704e-07	S	Enterobacter sp. Crenshaw
0	91	8.38031e-07	S	Enterobacter sp. FY-07
0	91	8.38031e-07	S	Enterobacter sp. HK169
0	88	8.10404e-07	S	Enterobacter sp. E20
0	86	7.91986e-07	S	Enterobacter sp. SA187
0	56	5.15712e-07	S	Enterobacter sp. 638
0	2	1.84183e-08	S	Enterobacter sp. CRENT-193
0	212	1.95234e-06	S	Enterobacter bugandensis
0.01	10487	9.65762e-05	G	Klebsiella
0	7255	6.68123e-05	S	Klebsiella pneumoniae
0	78	7.18313e-07	S1	Klebsiella pneumoniae subsp. pneumoniae
0	21	1.93392e-07	S2	Klebsiella pneumoniae subsp. pneumoniae 1084
0	2	1.84183e-08	S2	Klebsiella pneumoniae subsp. pneumoniae Kp13
0	2	1.84183e-08	S2	Klebsiella pneumoniae subsp. pneumoniae HS11286
0	2	1.84183e-08	S2	Klebsiella pneumoniae subsp. pneumoniae KPNIH27
0	1	9.20914e-09	S2	Klebsiella pneumoniae subsp. pneumoniae KPNIH10
0	16	1.47346e-07	S1	Klebsiella pneumoniae KP-1
0	6	5.52548e-08	S1	Klebsiella pneumoniae subsp. rhinoscleromatis
0	6	5.52548e-08	S2	Klebsiella pneumoniae subsp. rhinoscleromatis SB3432
0	3	2.76274e-08	S1	Klebsiella pneumoniae DMC1097
0	3	2.76274e-08	S1	Klebsiella pneumoniae JM45
0	1	9.20914e-09	S1	Klebsiella pneumoniae subsp. ozaenae
0	1	9.20914e-09	S1	Klebsiella pneumoniae KCTC 2242
0	1	9.20914e-09	S1	Klebsiella pneumoniae UHKPC33
0	1	9.20914e-09	S1	Klebsiella pneumoniae HK787
0	259	2.38517e-06	S	Klebsiella aerogenes
0	16	1.47346e-07	S1	Klebsiella aerogenes KCTC 2190
0	206	1.89708e-06	S	Klebsiella quasipneumoniae
0	24	2.21019e-07	S1	Klebsiella quasipneumoniae subsp. quasipneumoniae
0	201	1.85104e-06	S	Klebsiella oxytoca
0	180	1.65764e-06	S	Klebsiella variicola
0	7	6.44639e-08	S1	Klebsiella variicola At-22
0	55	5.06502e-07	G1	unclassified Klebsiella
0	44	4.05202e-07	S	Klebsiella sp. FDAARGOS_511
0	4	3.68365e-08	S	Klebsiella sp. M5al
0	4	3.68365e-08	S	Klebsiella sp. P1CD1
0	46	4.2362e-07	S	Klebsiella michiganensis
0	2	1.84183e-08	S1	Klebsiella michiganensis HKOPL1
0	1	9.20914e-09	S1	Klebsiella michiganensis E718
0	30	2.76274e-07	S	Klebsiella quasivariicola
0	1603	1.47622e-05	G	Citrobacter
0	710	6.53849e-06	G1	Citrobacter freundii complex
0	208	1.9155e-06	S	Citrobacter freundii complex sp. CFNIH9
0	170	1.56555e-06	S	Citrobacter werkmanii
0	152	1.39979e-06	S	Citrobacter freundii
0	4	3.68365e-08	S1	Citrobacter freundii CFNIH1
0	10	9.20914e-08	S	Citrobacter freundii complex sp. CFNIH2
0	9	8.28822e-08	S	Citrobacter braakii
0	7	6.44639e-08	S	Citrobacter portucalensis
0	7	6.44639e-08	S	Citrobacter freundii complex sp. CFNIH4
0	6	5.52548e-08	S	Citrobacter youngae
0	6	5.52548e-08	S	Citrobacter freundii complex sp. CFNIH3
0	229	2.10889e-06	S	Citrobacter koseri
0	28	2.57856e-07	S1	Citrobacter koseri ATCC BAA-895
0	135	1.24323e-06	S	Citrobacter amalonaticus
0	124	1.14193e-06	S1	Citrobacter amalonaticus Y19
0	121	1.11431e-06	S	Citrobacter rodentium
0	121	1.11431e-06	S1	Citrobacter rodentium ICC168
0	49	4.51248e-07	G1	unclassified Citrobacter
0	27	2.48647e-07	S	Citrobacter sp. CRE-46
0	6	5.52548e-08	S	Citrobacter sp. CFNIH10
0	5	4.60457e-08	S	Citrobacter sp. FDAARGOS_156
0	3	2.76274e-08	S	Citrobacter sp. 86
0	42	3.86784e-07	S	Citrobacter farmeri
0	4	3.68365e-08	S	Citrobacter pasteurii
0	1277	1.17601e-05	F1	unclassified Enterobacteriaceae
0	1186	1.0922e-05	F2	unclassified Enterobacteriaceae (miscellaneous)
0	802	7.38573e-06	S	Plautia stali symbiont
0	229	2.10889e-06	S	Enterobacteriaceae bacterium strain FGI 57
0	120	1.1051e-06	S	Enterobacteriaceae bacterium ENNIH1
0	20	1.84183e-07	S	Enterobacteriaceae bacterium ENNIH2
0	2	1.84183e-08	S	Enterobacteriaceae bacterium S05
0	91	8.38031e-07	F2	ant, tsetse, mealybug, aphid, etc. endosymbionts
0	52	4.78875e-07	F3	ant endosymbionts
0	52	4.78875e-07	G	Candidatus Blochmannia
0	52	4.78875e-07	G1	unclassified Candidatus Blochmannia endosymbionts
0	50	4.60457e-07	S	Blochmannia endosymbiont of Camponotus (Colobopsis) obliquus
0	2	1.84183e-08	S	Blochmannia endosymbiont of Polyrhachis (Hedomyrma) turneri
0	16	1.47346e-07	G	Candidatus Purcelliella
0	16	1.47346e-07	S	Candidatus Purcelliella pentastirinorum
0	12	1.1051e-07	G	Candidatus Hoaglandella
0	12	1.1051e-07	S	Candidatus Hoaglandella endobia
0	5	4.60457e-08	F3	aphid secondary symbionts
0	3	2.76274e-08	S	secondary endosymbiont of Ctenarytaina eucalypti
0	2	1.84183e-08	G	Candidatus Hamiltonella
0	2	1.84183e-08	S	Candidatus Hamiltonella defensa
0	3	2.76274e-08	G	Candidatus Tachikawaea
0	3	2.76274e-08	S	Candidatus Tachikawaea gelatinosa
0	2	1.84183e-08	G	Candidatus Doolittlea
0	2	1.84183e-08	S	Candidatus Doolittlea endobia
0	1	9.20914e-09	F3	mealybug secondary endosymbionts
0	1	9.20914e-09	S	secondary endosymbiont of Trabutina mannipara
0	778	7.16471e-06	G	Lelliottia
0	307	2.8272e-06	G1	unclassified Lelliottia
0	307	2.8272e-06	S	Lelliottia sp. WB101
0	224	2.06285e-06	S	Lelliottia nimipressuralis
0	134	1.23402e-06	S	Lelliottia amnigena
0	95	8.74868e-07	S	Lelliottia jeotgali
0	721	6.63979e-06	G	Kosakonia
0	156	1.43663e-06	S	Kosakonia oryzae
0	81	7.4594e-07	S	Kosakonia cowanii
0	21	1.93392e-07	S1	Kosakonia cowanii JCM 10956 = DSM 18146
0	44	4.05202e-07	S	Kosakonia sacchari
0	8	7.36731e-08	S1	Kosakonia sacchari SP1
0	44	4.05202e-07	G1	unclassified Kosakonia
0	44	4.05202e-07	S	Kosakonia sp. CCTCC M2018092
0	18	1.65764e-07	S	Kosakonia radicincitans
0	8	7.36731e-08	S1	Kosakonia radicincitans DSM 16656
0	618	5.69125e-06	G	Cronobacter
0	205	1.88787e-06	S	Cronobacter sakazakii
0	6	5.52548e-08	S1	Cronobacter sakazakii ES15
0	5	4.60457e-08	S1	Cronobacter sakazakii SP291
0	3	2.76274e-08	S1	Cronobacter sakazakii ATCC BAA-894
0	148	1.36295e-06	S	Cronobacter muytjensii
0	148	1.36295e-06	S1	Cronobacter muytjensii ATCC 51329
0	86	7.91986e-07	S	Cronobacter malonaticus
0	45	4.14411e-07	S	Cronobacter condimenti
0	45	4.14411e-07	S1	Cronobacter condimenti 1330
0	40	3.68365e-07	S	Cronobacter turicensis
0	40	3.68365e-07	S1	Cronobacter turicensis z3032
0	22	2.02601e-07	S	Cronobacter universalis
0	22	2.02601e-07	S1	Cronobacter universalis NCTC 9529
0	15	1.38137e-07	S	Cronobacter dublinensis
0	15	1.38137e-07	S1	Cronobacter dublinensis subsp. dublinensis
0	15	1.38137e-07	S2	Cronobacter dublinensis subsp. dublinensis LMG 23823
0	592	5.45181e-06	G	Pluralibacter
0	491	4.52169e-06	S	Pluralibacter gergoviae
0	100	9.20914e-07	S	[Enterobacter] lignolyticus
0	44	4.05202e-07	S1	[Enterobacter] lignolyticus SCF1
0	455	4.19016e-06	G	Raoultella
0	193	1.77736e-06	S	Raoultella ornithinolytica
0	20	1.84183e-07	S1	Raoultella ornithinolytica B6
0	65	5.98594e-07	S	Raoultella planticola
0	18	1.65764e-07	G1	unclassified Raoultella
0	18	1.65764e-07	S	Raoultella sp. X13
0	330	3.03901e-06	G	Leclercia
0	230	2.1181e-06	G1	unclassified Leclercia
0	61	5.61757e-07	S	Leclercia sp. LSNIH1
0	28	2.57856e-07	S	Leclercia sp. W6
0	21	1.93392e-07	S	Leclercia sp. W17
0	17	1.56555e-07	S	Leclercia sp. LSNIH3
0	22	2.02601e-07	S	Leclercia adecarboxylata
0	263	2.422e-06	G	Cedecea
0	263	2.422e-06	S	Cedecea neteri
0	210	1.93392e-06	G	Shigella
0	173	1.59318e-06	S	Shigella dysenteriae
0	131	1.2064e-06	S1	Shigella dysenteriae Sd197
0	32	2.94692e-07	S	Shigella flexneri
0	32	2.94692e-07	S1	Shigella flexneri 2a
0	32	2.94692e-07	S2	Shigella flexneri 2a str. 301
0	172	1.58397e-06	G	Gibbsiella
0	172	1.58397e-06	S	Gibbsiella quercinecans
0	70	6.44639e-07	G	Buttiauxella
0	70	6.44639e-07	G1	unclassified Buttiauxella
0	70	6.44639e-07	S	Buttiauxella sp. 3AFRM03
0	44	4.05202e-07	G	Shimwellia
0	44	4.05202e-07	S	Shimwellia blattae
0	44	4.05202e-07	S1	Shimwellia blattae DSM 4481 = NBRC 105725
0	31	2.85483e-07	G	Limnobaculum
0	31	2.85483e-07	S	Limnobaculum parvum
0	25	2.30228e-07	G	Metakosakonia
0	25	2.30228e-07	G1	unclassified Metakosakonia
0	25	2.30228e-07	S	Metakosakonia sp. MRY16-398
0	3	2.76274e-08	G	Candidatus Riesia
0	3	2.76274e-08	S	Candidatus Riesia pediculischaeffi
0	2	1.84183e-08	G	Candidatus Ishikawaella
0	2	1.84183e-08	S	Candidatus Ishikawaella capsulata
0	2	1.84183e-08	S1	Candidatus Ishikawaella capsulata Mpkobe
0	6348	5.84596e-05	F	Pectobacteriaceae
0	4161	3.83192e-05	G	Dickeya
0	2080	1.9155e-05	S	Dickeya zeae
0	36	3.31529e-07	S1	Dickeya zeae NCPPB 3532
0	24	2.21019e-07	S1	Dickeya zeae EC1
0	10	9.20914e-08	S1	Dickeya zeae NCPPB 3531
0	3	2.76274e-08	S1	Dickeya zeae Ech586
0	2	1.84183e-08	S1	Dickeya zeae MK19
0	1	9.20914e-09	S1	Dickeya zeae CSL RW192
0	1	9.20914e-09	S1	Dickeya zeae NCPPB 2538
0	192	1.76815e-06	S	Dickeya fangzhongdai
0	95	8.74868e-07	S	Dickeya dianthicola
0	53	4.88084e-07	S1	Dickeya dianthicola NCPPB 3534
0	10	9.20914e-08	S1	Dickeya dianthicola GBBC 2039
0	1	9.20914e-09	S1	Dickeya dianthicola IPO 980
0	89	8.19613e-07	S	Dickeya chrysanthemi
0	32	2.94692e-07	S1	Dickeya chrysanthemi NCPPB 516
0	11	1.013e-07	S1	Dickeya chrysanthemi NCPPB 402
0	1	9.20914e-09	S1	Dickeya chrysanthemi NCPPB 3533
0	89	8.19613e-07	S	Dickeya dadantii
0	13	1.19719e-07	S1	Dickeya dadantii subsp. dieffenbachiae
0	13	1.19719e-07	S2	Dickeya dadantii subsp. dieffenbachiae NCPPB 2976
0	6	5.52548e-08	S1	Dickeya dadantii 3937
0	83	7.64358e-07	S	Dickeya paradisiaca
0	83	7.64358e-07	S1	Dickeya paradisiaca NCPPB 2511
0	36	3.31529e-07	G1	unclassified Dickeya
0	15	1.38137e-07	S	Dickeya sp. NCPPB 3274
0	5	4.60457e-08	S	Dickeya sp. DW 0440
0	3	2.76274e-08	S	Dickeya sp. MK7
0	35	3.2232e-07	S	Dickeya solani
0	1811	1.66777e-05	G	Pectobacterium
0	1186	1.0922e-05	S	Pectobacterium parmentieri
0	4	3.68365e-08	S1	Pectobacterium parmentieri WPP163
0	64	5.89385e-07	S	Pectobacterium wasabiae
0	64	5.89385e-07	S1	Pectobacterium wasabiae CFBP 3304
0	61	5.61757e-07	S	Pectobacterium brasiliense
0	34	3.13111e-07	S	Pectobacterium polaris
0	32	2.94692e-07	S	Pectobacterium carotovorum
0	13	1.19719e-07	S1	Pectobacterium carotovorum subsp. carotovorum
0	11	1.013e-07	S2	Pectobacterium carotovorum subsp. carotovorum PC1
0	2	1.84183e-08	S2	Pectobacterium carotovorum subsp. carotovorum PCC21
0	13	1.19719e-07	S	Pectobacterium atrosepticum
0	4	3.68365e-08	S1	Pectobacterium atrosepticum SCRI1043
0	295	2.71669e-06	G	Brenneria
0	187	1.72211e-06	G1	unclassified Brenneria
0	187	1.72211e-06	S	Brenneria sp. EniD312
0	108	9.94587e-07	S	Brenneria goodwinii
0	53	4.88084e-07	G	Sodalis
0	17	1.56555e-07	S	Sodalis endosymbiont of Henestaris halophilus
0	15	1.38137e-07	S	Sodalis praecaptivus
0	8	7.36731e-08	S	Sodalis glossinidius
0	8	7.36731e-08	S1	Sodalis glossinidius str. 'morsitans'
0	6	5.52548e-08	S	Candidatus Sodalis pierantonius
0	6	5.52548e-08	S1	Candidatus Sodalis pierantonius str. SOPE
0	23	2.1181e-07	G	Lonsdalea
0	23	2.1181e-07	S	Lonsdalea britannica
0	3808	3.50684e-05	F	Erwiniaceae
0	1841	1.6954e-05	G	Erwinia
0	149	1.37216e-06	S	Erwinia billingiae
0	149	1.37216e-06	S1	Erwinia billingiae Eb661
0	98	9.02495e-07	S	Erwinia persicina
0	57	5.24921e-07	S	Erwinia gerundensis
0	36	3.31529e-07	S	Candidatus Erwinia haradaeae
0	27	2.48647e-07	S	Erwinia amylovora
0	13	1.19719e-07	S	Erwinia tasmaniensis
0	13	1.19719e-07	S1	Erwinia tasmaniensis Et1/99
0	4	3.68365e-08	S	Erwinia pyrifoliae
0	1542	1.42005e-05	G	Pantoea
0	414	3.81258e-06	S	Pantoea ananatis
0	1	9.20914e-09	S1	Pantoea ananatis LMG 20103
0	1	9.20914e-09	S1	Pantoea ananatis AJ13355
0	1	9.20914e-09	S1	Pantoea ananatis LMG 5342
0	306	2.818e-06	G1	unclassified Pantoea
0	225	2.07206e-06	S	Pantoea sp. At-9b
0	68	6.26221e-07	S	Pantoea sp. PSNIH1
0	12	1.1051e-07	S	Pantoea sp. PSNIH2
0	243	2.23782e-06	S	Pantoea vagans
0	13	1.19719e-07	S1	Pantoea vagans C9-1
0	180	1.65764e-06	S	Pantoea alhagi
0	126	1.16035e-06	S	Pantoea rwandensis
0	76	6.99894e-07	G1	Pantoea agglomerans group
0	76	6.99894e-07	S	Pantoea agglomerans
0	40	3.68365e-07	S	Pantoea stewartii
0	40	3.68365e-07	S1	Pantoea stewartii subsp. stewartii
0	40	3.68365e-07	S2	Pantoea stewartii subsp. stewartii DC283
0	10	9.20914e-08	S	Candidatus Pantoea carbekii
0	114	1.04984e-06	G	Mixta
0	106	9.76168e-07	S	Mixta gaviniae
0	8	7.36731e-08	S	Mixta calida
0	87	8.01195e-07	G	Wigglesworthia
0	87	8.01195e-07	S	Wigglesworthia glossinidia
0	87	8.01195e-07	S1	Wigglesworthia glossinidia endosymbiont of Glossina brevipalpis
0	37	3.40738e-07	G	Tatumella
0	24	2.21019e-07	S	Tatumella ptyseos
0	13	1.19719e-07	S	Tatumella citrea
0	30	2.76274e-07	G	Buchnera
0	30	2.76274e-07	S	Buchnera aphidicola
0	9	8.28822e-08	S1	Buchnera aphidicola (Schlechtendalia chinensis)
0	7	6.44639e-08	S1	Buchnera aphidicola (Baizongia pistaciae)
0	7	6.44639e-08	S2	Buchnera aphidicola str. Bp (Baizongia pistaciae)
0	4	3.68365e-08	S1	Buchnera aphidicola (Uroleucon ambrosiae)
0	4	3.68365e-08	S2	Buchnera aphidicola str. Ua (Uroleucon ambrosiae)
0	2	1.84183e-08	S1	Buchnera aphidicola (Schizaphis graminum)
0	2	1.84183e-08	S1	Buchnera aphidicola (Cinara confinis)
0	1	9.20914e-09	S1	Buchnera aphidicola (Cinara pseudotaxifoliae)
0	1	9.20914e-09	S1	Buchnera aphidicola (Acyrthosiphon kondoi)
0	1	9.20914e-09	S2	Buchnera aphidicola str. Ak (Acyrthosiphon kondoi)
0	3754	3.45711e-05	F	Yersiniaceae
0	2174	2.00207e-05	G	Serratia
0	350	3.2232e-06	S	Serratia marcescens
0	1	9.20914e-09	S1	Serratia marcescens SM39
0	208	1.9155e-06	G1	unclassified Serratia
0	114	1.04984e-06	S	Serratia sp. P2ACOL2
0	36	3.31529e-07	S	Serratia sp. YD25
0	14	1.28928e-07	S	Serratia sp. 3ACOL1
0	12	1.1051e-07	S	Serratia sp. MYb239
0	8	7.36731e-08	S	Serratia sp. FDAARGOS_506
0	7	6.44639e-08	S	Serratia sp. ATCC 39006
0	6	5.52548e-08	S	Serratia sp. FGI94
0	6	5.52548e-08	S	Serratia sp. SSNIH1
0	4	3.68365e-08	S	Serratia sp. JKS000199
0	1	9.20914e-09	S	Serratia sp. SCBI
0	140	1.28928e-06	S	Serratia ficaria
0	112	1.03142e-06	S	Serratia plymuthica
0	25	2.30228e-07	S1	Serratia plymuthica PRI-2C
0	1	9.20914e-09	S1	Serratia plymuthica 4Rx13
0	78	7.18313e-07	S	Serratia fonticola
0	41	3.77575e-07	S	Serratia proteamaculans
0	41	3.77575e-07	S1	Serratia proteamaculans 568
0	33	3.03901e-07	S	Serratia liquefaciens
0	7	6.44639e-08	S1	Serratia liquefaciens ATCC 27592
0	6	5.52548e-08	S	Serratia rubidaea
0	905	8.33427e-06	G	Yersinia
0	394	3.6284e-06	S	Yersinia ruckeri
0	253	2.32991e-06	G1	Yersinia pseudotuberculosis complex
0	227	2.09047e-06	S	Yersinia pseudotuberculosis
0	1	9.20914e-09	S1	Yersinia pseudotuberculosis IP 32953
0	14	1.28928e-07	S	Yersinia similis
0	5	4.60457e-08	S	Yersinia pestis
0	1	9.20914e-09	S1	Yersinia pestis Nepal516
0	1	9.20914e-09	S1	Yersinia pestis str. Pestoides B
0	1	9.20914e-09	S1	Yersinia pestis A1122
0	79	7.27522e-07	S	Yersinia enterocolitica
0	63	5.80176e-07	S1	Yersinia enterocolitica LC20
0	53	4.88084e-07	S	Yersinia frederiksenii
0	1	9.20914e-09	S1	Yersinia frederiksenii Y225
0	44	4.05202e-07	S	Yersinia rohdei
0	36	3.31529e-07	S	Yersinia aldovae
0	36	3.31529e-07	S1	Yersinia aldovae 670-83
0	11	1.013e-07	S	Yersinia entomophaga
0	4	3.68365e-08	S	Yersinia intermedia
0	1	9.20914e-09	S	Yersinia kristensenii
0	371	3.41659e-06	G	Rahnella
0	221	2.03522e-06	S	Rahnella aquatilis
0	216	1.98917e-06	S1	Rahnella aquatilis CIP 78.65 = ATCC 33071
0	1	9.20914e-09	S1	Rahnella aquatilis HX2
0	42	3.86784e-07	G1	unclassified Rahnella
0	42	3.86784e-07	S	Rahnella sp. ERMR1:05
0	247	2.27466e-06	G	Chania
0	247	2.27466e-06	S	Chania multitudinisentens
0	247	2.27466e-06	S1	Chania multitudinisentens RB-25
0	11	1.013e-07	G	Candidatus Fukatsuia
0	11	1.013e-07	S	Candidatus Fukatsuia symbiotica
0	1677	1.54437e-05	F	Morganellaceae
0	544	5.00977e-06	G	Providencia
0	306	2.818e-06	G1	unclassified Providencia
0	306	2.818e-06	S	Providencia sp. WCHPHu000369
0	130	1.19719e-06	S	Providencia rettgeri
0	42	3.86784e-07	S	Providencia sneebia
0	42	3.86784e-07	S1	Providencia sneebia DSM 19967
0	31	2.85483e-07	S	Providencia alcalifaciens
0	18	1.65764e-07	S	Providencia heimbachae
0	16	1.47346e-07	S	Providencia stuartii
0	530	4.88084e-06	G	Photorhabdus
0	494	4.54931e-06	S	Photorhabdus thracensis
0	31	2.85483e-07	S	Photorhabdus asymbiotica
0	4	3.68365e-08	S	Photorhabdus laumondii
0	4	3.68365e-08	S1	Photorhabdus laumondii subsp. laumondii
0	456	4.19937e-06	G	Xenorhabdus
0	304	2.79958e-06	S	Xenorhabdus bovienii
0	35	3.2232e-07	S1	Xenorhabdus bovienii SS-2004
0	96	8.84077e-07	S	Xenorhabdus hominickii
0	27	2.48647e-07	S	Xenorhabdus doucetiae
0	12	1.1051e-07	S	Xenorhabdus nematophila
0	8	7.36731e-08	S	Xenorhabdus poinarii
0	8	7.36731e-08	S1	Xenorhabdus poinarii G6
0	115	1.05905e-06	G	Morganella
0	115	1.05905e-06	S	Morganella morganii
0	29	2.67065e-07	G	Proteus
0	17	1.56555e-07	S	Proteus mirabilis
0	2	1.84183e-08	S1	Proteus mirabilis BB2000
0	8	7.36731e-08	S	Proteus vulgaris
0	1	9.20914e-09	G	Arsenophonus
0	1	9.20914e-09	S	Arsenophonus endosymbiont of Aleurodicus dispersus
0	693	6.38193e-06	F	Hafniaceae
0	607	5.58994e-06	G	Edwardsiella
0	517	4.76112e-06	S	Edwardsiella piscicida
0	23	2.1181e-07	S	Edwardsiella hoshinae
0	19	1.74974e-07	S	Edwardsiella tarda
0	16	1.47346e-07	S	Edwardsiella ictaluri
0	63	5.80176e-07	G	Hafnia
0	45	4.14411e-07	S	Hafnia alvei
0	1	9.20914e-09	S1	Hafnia alvei FB1
0	13	1.19719e-07	S	Hafnia paralvei
0	3	2.76274e-08	G1	unclassified Hafnia
0	3	2.76274e-08	S	Hafnia sp. CBA7124
0	19	1.74974e-07	G	Obesumbacterium
0	19	1.74974e-07	S	Obesumbacterium proteus
0	215	1.97996e-06	O1	unclassified Enterobacterales
0	116	1.06826e-06	G	Plesiomonas
0	116	1.06826e-06	S	Plesiomonas shigelloides
0	99	9.11704e-07	G	Phytobacter
0	91	8.38031e-07	S	Phytobacter ursingii
0	8	7.36731e-08	G1	unclassified Phytobacter
0	8	7.36731e-08	S	Phytobacter sp. SCO41
0	22	2.02601e-07	F	Budviciaceae
0	13	1.19719e-07	G	Pragia
0	13	1.19719e-07	S	Pragia fontium
0	9	8.28822e-08	G	Leminorella
0	9	8.28822e-08	S	Leminorella richardii
0.19	335930	0.00309362	O	Pseudomonadales
0.19	332021	0.00305763	F	Pseudomonadaceae
0.19	328728	0.0030273	G	Pseudomonas
0.16	278022	0.00256034	G1	Pseudomonas aeruginosa group
0.16	275788	0.00253977	S	Pseudomonas aeruginosa
0	312	2.87325e-06	S1	Pseudomonas aeruginosa PAO1
0	312	2.87325e-06	S2	Pseudomonas aeruginosa PAO1H2O
0	256	2.35754e-06	S1	Pseudomonas aeruginosa PAK
0	237	2.18257e-06	S1	Pseudomonas aeruginosa PA7
0	129	1.18798e-06	S1	Pseudomonas aeruginosa SCV20265
0	118	1.08668e-06	S1	Pseudomonas aeruginosa MTB-1
0	118	1.08668e-06	S1	Pseudomonas aeruginosa 39016
0	112	1.03142e-06	S1	Pseudomonas aeruginosa VRFPA04
0	99	9.11704e-07	S1	Pseudomonas aeruginosa c7447m
0	88	8.10404e-07	S1	Pseudomonas aeruginosa PA96
0	82	7.55149e-07	S1	Pseudomonas aeruginosa B136-33
0	79	7.27522e-07	S1	Pseudomonas aeruginosa YL84
0	57	5.24921e-07	S1	Pseudomonas aeruginosa DK2
0	43	3.95993e-07	S1	Pseudomonas aeruginosa PACS2
0	24	2.21019e-07	S1	Pseudomonas aeruginosa PAO581
0	13	1.19719e-07	S1	Pseudomonas aeruginosa SJTD-1
0	12	1.1051e-07	S1	Pseudomonas aeruginosa M18
0	3	2.76274e-08	S1	Pseudomonas aeruginosa NCGM2.S1
0	1	9.20914e-09	S1	Pseudomonas aeruginosa UCBPP-PA14
0	1	9.20914e-09	S1	Pseudomonas aeruginosa LES400
0	1	9.20914e-09	S1	Pseudomonas aeruginosa DHS01
0	1275	1.17416e-05	S	Pseudomonas citronellolis
0	450	4.14411e-06	S	Pseudomonas mendocina
0	28	2.57856e-07	S1	Pseudomonas mendocina ymp
0	14	1.28928e-07	S1	Pseudomonas mendocina NK-01
0	13	1.19719e-07	S1	Pseudomonas mendocina S5.2
0	97	8.93286e-07	S	Pseudomonas resinovorans
0	97	8.93286e-07	S1	Pseudomonas resinovorans NBRC 106553
0	75	6.90685e-07	G2	Pseudomonas oleovorans/pseudoalcaligenes group
0	66	6.07803e-07	S	Pseudomonas furukawaii
0	9	8.28822e-08	S	Pseudomonas oleovorans
0	9	8.28822e-08	S1	Pseudomonas pseudoalcaligenes CECT 5344
0	31	2.85483e-07	S	Pseudomonas alcaligenes
0.01	10449	9.62263e-05	G1	unclassified Pseudomonas
0	2803	2.58132e-05	S	Pseudomonas sp. LAB-08
0	1083	9.97349e-06	S	Pseudomonas sp. SWI44
0	1079	9.93666e-06	S	Pseudomonas sp. 02C 26
0	865	7.9659e-06	S	Pseudomonas sp. CMR12a
0	675	6.21617e-06	S	Pseudomonas sp. LBUM920
0	359	3.30608e-06	S	Pseudomonas sp. LTGT-11-2Z
0	299	2.75353e-06	S	Pseudomonas sp. TCU-HL1
0	292	2.68907e-06	S	Pseudomonas sp. CMR5c
0	246	2.26545e-06	S	Pseudomonas sp. CCOS 191
0	210	1.93392e-06	S	Pseudomonas sp. GR 6-02
0	197	1.8142e-06	S	Pseudomonas sp. DR 5-09
0	181	1.66685e-06	S	Pseudomonas sp. LTJR-52
0	139	1.28007e-06	S	Pseudomonas sp. M30-35
0	132	1.21561e-06	S	Pseudomonas sp. Leaf58
0	104	9.5775e-07	S	Pseudomonas sp. URMO17WK12:I11
0	101	9.30123e-07	S	Pseudomonas sp. StFLB209
0	81	7.4594e-07	S	Pseudomonas sp. NC02
0	80	7.36731e-07	S	Pseudomonas sp. ATCC 13867
0	73	6.72267e-07	S	Pseudomonas sp. LG1D9
0	72	6.63058e-07	S	Pseudomonas sp. MYb193
0	70	6.44639e-07	S	Pseudomonas sp. HLS-6
0	66	6.07803e-07	S	Pseudomonas sp. S09G 359
0	60	5.52548e-07	S	Pseudomonas sp. MT-1
0	51	4.69666e-07	S	Pseudomonas sp. DY-1
0	49	4.51248e-07	S	Pseudomonas sp. S-6-2
0	44	4.05202e-07	S	Pseudomonas sp. 09C 129
0	35	3.2232e-07	S	Pseudomonas sp. 31-12
0	35	3.2232e-07	S	Pseudomonas sp. CC6-YY-74
0	35	3.2232e-07	S	Pseudomonas sp. K2W31S-8
0	34	3.13111e-07	S	Pseudomonas sp. R3-18-08
0	33	3.03901e-07	S	Pseudomonas sp. LPH1
0	32	2.94692e-07	S	Pseudomonas sp. JY-Q
0	30	2.76274e-07	S	Pseudomonas sp. NS1(2017)
0	25	2.30228e-07	S	Pseudomonas sp. TMW 2.1634
0	23	2.1181e-07	S	Pseudomonas sp. LH1G9
0	20	1.84183e-07	S	Pseudomonas sp. R5-89-07
0	20	1.84183e-07	S	Pseudomonas sp. 7SR1
0	16	1.47346e-07	S	Pseudomonas sp. PONIH3
0	16	1.47346e-07	S	Pseudomonas sp. FDAARGOS_380
0	15	1.38137e-07	S	Pseudomonas sp. XWY-1
0	15	1.38137e-07	S	Pseudomonas sp. LG1E9
0	15	1.38137e-07	S	Pseudomonas sp. phDV1
0	14	1.28928e-07	S	Pseudomonas sp. UW4
0	12	1.1051e-07	S	Pseudomonas sp. A214
0	9	8.28822e-08	S	Pseudomonas sp. VLB120
0	9	8.28822e-08	S	Pseudomonas sp. MRSN12121
0	8	7.36731e-08	S	Pseudomonas sp. R4-34-07
0	8	7.36731e-08	S	Pseudomonas sp. FGI182
0	6	5.52548e-08	S	Pseudomonas sp. B10
0	6	5.52548e-08	S	Pseudomonas sp. R2A2
0	3	2.76274e-08	S	Pseudomonas sp. Z003-0.4C(8344-21)
0	3	2.76274e-08	S	Pseudomonas sp. SWI6
0	3	2.76274e-08	S	Pseudomonas sp. R4-39-08
0	2	1.84183e-08	S	Pseudomonas sp. R4-35-07
0	2	1.84183e-08	S	Pseudomonas sp. SWI36
0	2	1.84183e-08	S	Pseudomonas sp. St29
0	1	9.20914e-09	S	Pseudomonas sp. R2-7-07
0	8594	7.91433e-05	G1	Pseudomonas fluorescens group
0	2889	2.66052e-05	S	Pseudomonas cedrina
0	1390	1.28007e-05	S	Pseudomonas tolaasii
0	1167	1.07471e-05	S	Pseudomonas mandelii
0	934	8.60133e-06	S	Pseudomonas fluorescens
0	216	1.98917e-06	S1	Pseudomonas fluorescens Q2-87
0	51	4.69666e-07	S1	Pseudomonas fluorescens SBW25
0	39	3.59156e-07	S1	Pseudomonas fluorescens NCIMB 11764
0	26	2.39438e-07	S1	Pseudomonas fluorescens WH6
0	8	7.36731e-08	S1	Pseudomonas fluorescens SS101
0	7	6.44639e-08	S1	Pseudomonas fluorescens R124
0	6	5.52548e-08	S1	Pseudomonas fluorescens Pf0-1
0	881	8.11325e-06	S	Pseudomonas orientalis
0	279	2.56935e-06	S	Pseudomonas mediterranea
0	258	2.37596e-06	S	Pseudomonas azotoformans
0	138	1.27086e-06	S	Pseudomonas synxantha
0	37	3.40738e-07	S1	Pseudomonas synxantha BG33R
0	136	1.25244e-06	S	Pseudomonas protegens
0	7	6.44639e-08	S1	Pseudomonas protegens Cab57
0	6	5.52548e-08	S1	Pseudomonas protegens CHA0
0	59	5.43339e-07	S	Pseudomonas trivialis
0	46	4.2362e-07	S	Pseudomonas mucidolens
0	31	2.85483e-07	S	Pseudomonas corrugata
0	19	1.74974e-07	S	Pseudomonas rhodesiae
0	11	1.013e-07	S	Pseudomonas libanensis
0	11	1.013e-07	S	Pseudomonas extremorientalis
0	8	7.36731e-08	S	Pseudomonas poae
0	6	5.52548e-08	S	Pseudomonas brenneri
0	3	2.76274e-08	S	Pseudomonas veronii
0	4710	4.3375e-05	G1	Pseudomonas syringae group
0	2504	2.30597e-05	G2	Pseudomonas syringae group genomosp. 1
0	2504	2.30597e-05	S	Pseudomonas syringae
0	1215	1.11891e-05	S1	Pseudomonas syringae group pathovars incertae sedis
0	1213	1.11707e-05	S2	Pseudomonas syringae pv. actinidiae
0	2	1.84183e-08	S2	Pseudomonas syringae pv. cerasicola
0	752	6.92527e-06	S1	Pseudomonas syringae CC1557
0	212	1.95234e-06	S1	Pseudomonas syringae pv. syringae
0	4	3.68365e-08	S2	Pseudomonas syringae pv. syringae B728a
0	2	1.84183e-08	S2	Pseudomonas syringae pv. syringae B64
0	52	4.78875e-07	S1	Pseudomonas syringae pv. pisi
0	52	4.78875e-07	S2	Pseudomonas syringae pv. pisi str. PP1
0	52	4.78875e-07	S1	Pseudomonas syringae pv. atrofaciens
0	7	6.44639e-08	S1	Pseudomonas syringae pv. lapsa
0	5	4.60457e-08	S1	Pseudomonas syringae pv. avii
0	1	9.20914e-09	S1	Pseudomonas syringae UMAF0158
0	995	9.16309e-06	G2	Pseudomonas syringae group genomosp. 2
0	990	9.11704e-06	S	Pseudomonas amygdali
0	989	9.10783e-06	S1	Pseudomonas amygdali pv. lachrymans
0	1	9.20914e-09	S1	Pseudomonas amygdali pv. morsprunorum
0	4	3.68365e-08	S	Pseudomonas savastanoi
0	3	2.76274e-08	S1	Pseudomonas savastanoi pv. phaseolicola
0	3	2.76274e-08	S2	Pseudomonas savastanoi pv. phaseolicola 1448A
0	1	9.20914e-09	S1	Pseudomonas savastanoi pv. savastanoi
0	1	9.20914e-09	S2	Pseudomonas savastanoi pv. savastanoi NCPPB 3335
0	188	1.73132e-06	S	Pseudomonas syringae group genomosp. 3
0	30	2.76274e-07	S1	Pseudomonas syringae pv. tomato
0	23	2.1181e-07	S2	Pseudomonas syringae pv. tomato str. DC3000
0	134	1.23402e-06	S	Pseudomonas viridiflava
0	110	1.013e-06	S	Pseudomonas fuscovaginae
0	52	4.78875e-07	S	Pseudomonas cichorii
0	52	4.78875e-07	S1	Pseudomonas cichorii JBC1
0	2	1.84183e-08	S	Pseudomonas avellanae
0	4414	4.06491e-05	G1	Pseudomonas putida group
0	3915	3.60538e-05	S	Pseudomonas putida
0	240	2.21019e-06	S1	Pseudomonas putida S16
0	82	7.55149e-07	S1	Pseudomonas putida S13.1.2
0	74	6.81476e-07	S1	Pseudomonas putida W619
0	57	5.24921e-07	S1	Pseudomonas putida NBRC 14164
0	15	1.38137e-07	S1	Pseudomonas putida B6-2
0	14	1.28928e-07	S1	Pseudomonas putida JB
0	5	4.60457e-08	S1	Pseudomonas putida H8234
0	4	3.68365e-08	S1	Pseudomonas putida HB3267
0	3	2.76274e-08	S1	Pseudomonas putida S12
0	1	9.20914e-09	S1	Pseudomonas putida F1
0	1	9.20914e-09	S1	Pseudomonas putida SJTE-1
0	117	1.07747e-06	S	Pseudomonas monteilii
0	116	1.06826e-06	S	Pseudomonas oryzihabitans
0	89	8.19613e-07	S	Pseudomonas fulva
0	73	6.72267e-07	S1	Pseudomonas fulva 12-X
0	44	4.05202e-07	S	Pseudomonas plecoglossicida
0	1957	1.80223e-05	G1	Pseudomonas stutzeri group
0	1901	1.75066e-05	G2	Pseudomonas stutzeri subgroup
0	1901	1.75066e-05	S	Pseudomonas stutzeri
0	177	1.63002e-06	S1	Pseudomonas stutzeri CCUG 29243
0	58	5.3413e-07	S1	Pseudomonas stutzeri RCH2
0	29	2.67065e-07	S1	Pseudomonas stutzeri DSM 10701
0	2	1.84183e-08	S1	Pseudomonas stutzeri A1501
0	1	9.20914e-09	S1	Pseudomonas stutzeri DSM 4166
0	27	2.48647e-07	S	Pseudomonas balearica
0	27	2.48647e-07	S1	Pseudomonas balearica DSM 6083
0	15	1.38137e-07	S	Pseudomonas xanthomarina
0	1344	1.23771e-05	G1	Pseudomonas chlororaphis group
0	1273	1.17232e-05	S	Pseudomonas chlororaphis
0	528	4.86242e-06	S1	Pseudomonas chlororaphis subsp. aureofaciens
0	9	8.28822e-08	S2	Pseudomonas chlororaphis subsp. aureofaciens 30-84
0	36	3.31529e-07	S1	Pseudomonas chlororaphis subsp. piscium
0	25	2.30228e-07	S1	Pseudomonas chlororaphis subsp. aurantiaca
0	3	2.76274e-08	S1	Pseudomonas chlororaphis O6
0	44	4.05202e-07	S	Pseudomonas fragi
0	25	2.30228e-07	S	Pseudomonas taetrolens
0	1169	1.07655e-05	S	Pseudomonas alkylphenolica
0	891	8.20534e-06	S	Pseudomonas alcaliphila
0	891	8.20534e-06	S1	Pseudomonas alcaliphila JAB1
0	839	7.72646e-06	S	Pseudomonas psychrophila
0	643	5.92147e-06	S	Pseudomonas thivervalensis
0	341	3.14032e-06	S	Pseudomonas brassicacearum
0	130	1.19719e-06	S1	Pseudomonas brassicacearum subsp. brassicacearum
0	130	1.19719e-06	S2	Pseudomonas brassicacearum subsp. brassicacearum NFM421
0	294	2.70749e-06	S	Pseudomonas psychrotolerans
0	273	2.51409e-06	S	Pseudomonas frederiksbergensis
0	189	1.74053e-06	S	Pseudomonas koreensis
0	147	1.35374e-06	S	Pseudomonas parafulva
0	133	1.22481e-06	S	Pseudomonas agarici
0	127	1.16956e-06	S	Pseudomonas yamanorum
0	111	1.02221e-06	S	Pseudomonas cremoricolorata
0	109	1.0038e-06	S	Pseudomonas litoralis
0	93	8.5645e-07	S	Pseudomonas silesiensis
0	93	8.5645e-07	S	Pseudomonas xinjiangensis
0	82	7.55149e-07	S	Pseudomonas knackmussii
0	82	7.55149e-07	S1	Pseudomonas knackmussii B13
0	78	7.18313e-07	S	Pseudomonas cerasi
0	75	6.90685e-07	S	Pseudomonas guangdongensis
0	70	6.44639e-07	S	Pseudomonas pohangensis
0	68	6.26221e-07	S	Pseudomonas reinekei
0	66	6.07803e-07	S	Pseudomonas sihuiensis
0	64	5.89385e-07	S	Pseudomonas extremaustralis
0	60	5.52548e-07	S	Pseudomonas vancouverensis
0	59	5.43339e-07	S	Pseudomonas arsenicoxydans
0	54	4.97293e-07	S	Pseudomonas antarctica
0	51	4.69666e-07	S	Pseudomonas prosekii
0	47	4.32829e-07	S	Pseudomonas kribbensis
0	43	3.95993e-07	S	Pseudomonas oryzae
0	42	3.86784e-07	S	Pseudomonas entomophila
0	42	3.86784e-07	S1	Pseudomonas entomophila L48
0	38	3.49947e-07	S	Pseudomonas soli
0	38	3.49947e-07	S	Pseudomonas rhizosphaerae
0	38	3.49947e-07	S	Pseudomonas palleroniana
0	34	3.13111e-07	S	Pseudomonas saudiphocaensis
0	33	3.03901e-07	S	Pseudomonas sabulinigri
0	30	2.76274e-07	S	Pseudomonas lini
0	20	1.84183e-07	S	Pseudomonas umsongensis
0	20	1.84183e-07	S	Pseudomonas versuta
0	16	1.47346e-07	S	Pseudomonas moraviensis
0	8	7.36731e-08	S1	Pseudomonas moraviensis R28-S
0	11	1.013e-07	S	Pseudomonas salegens
0	11	1.013e-07	S	Pseudomonas asplenii
0	8	7.36731e-08	S	Pseudomonas granadensis
0	3061	2.81892e-05	F1	Azotobacter group
0	3061	2.81892e-05	G	Azotobacter
0	2978	2.74248e-05	S	Azotobacter vinelandii
0	83	7.64358e-07	S	Azotobacter chroococcum
0	15	1.38137e-07	S1	Azotobacter chroococcum NCIMB 8003
0	38	3.49947e-07	G	Oblitimonas
0	38	3.49947e-07	S	Oblitimonas alkaliphila
0	3853	3.54828e-05	F	Moraxellaceae
0	3066	2.82352e-05	G	Acinetobacter
0	1302	1.19903e-05	G1	Acinetobacter calcoaceticus/baumannii complex
0	579	5.33209e-06	S	Acinetobacter baumannii
0	3	2.76274e-08	S1	Acinetobacter baumannii NCGM 237
0	2	1.84183e-08	S1	Acinetobacter baumannii ZW85-1
0	1	9.20914e-09	S1	Acinetobacter baumannii AB307-0294
0	1	9.20914e-09	S1	Acinetobacter baumannii ACICU
0	1	9.20914e-09	S1	Acinetobacter baumannii BJAB0715
0	426	3.92309e-06	S	Acinetobacter nosocomialis
0	92	8.4724e-07	S	Acinetobacter pittii
0	5	4.60457e-08	S1	Acinetobacter pittii PHEA-2
0	9	8.28822e-08	S	Acinetobacter calcoaceticus
0	4	3.68365e-08	S	Acinetobacter lactucae
0	209	1.92471e-06	G1	unclassified Acinetobacter
0	63	5.80176e-07	S	Acinetobacter sp. NCu2D-2
0	40	3.68365e-07	S	Acinetobacter sp. ACNIH2
0	29	2.67065e-07	S	Acinetobacter sp. WCHAc010034
0	21	1.93392e-07	S	Acinetobacter sp. ACNIH1
0	18	1.65764e-07	S	Acinetobacter sp. WCHA55
0	14	1.28928e-07	S	Acinetobacter sp. LoGeW2-3
0	10	9.20914e-08	S	Acinetobacter sp. WCHAc010052
0	8	7.36731e-08	S	Acinetobacter sp. SWBY1
0	4	3.68365e-08	S	Acinetobacter sp. WCHA45
0	1	9.20914e-09	S	Acinetobacter sp. TTH0-4
0	206	1.89708e-06	S	Acinetobacter junii
0	199	1.83262e-06	S	Acinetobacter haemolyticus
0	129	1.18798e-06	S	Acinetobacter lwoffii
0	3	2.76274e-08	S1	Acinetobacter lwoffii WJ10621
0	63	5.80176e-07	S	Acinetobacter equi
0	60	5.52548e-07	S	Acinetobacter wuhouensis
0	43	3.95993e-07	S	Acinetobacter venetianus
0	43	3.95993e-07	S1	Acinetobacter venetianus VE-C3
0	32	2.94692e-07	S	Acinetobacter johnsonii
0	20	1.84183e-07	S1	Acinetobacter johnsonii XBB1
0	26	2.39438e-07	S	Acinetobacter baylyi
0	26	2.39438e-07	S1	Acinetobacter baylyi ADP1
0	24	2.21019e-07	S	Acinetobacter indicus
0	23	2.1181e-07	S	Acinetobacter soli
0	14	1.28928e-07	S	Acinetobacter chinensis
0	13	1.19719e-07	S	Acinetobacter schindleri
0	8	7.36731e-08	S	Acinetobacter radioresistens
0	5	4.60457e-08	S	Acinetobacter larvae
0	3	2.76274e-08	S	Acinetobacter oleivorans
0	3	2.76274e-08	S1	Acinetobacter oleivorans DR1
0	3	2.76274e-08	S	Acinetobacter bereziniae
0	2	1.84183e-08	S	Acinetobacter defluvii
0	390	3.59156e-06	G	Psychrobacter
0	195	1.79578e-06	G1	unclassified Psychrobacter
0	64	5.89385e-07	S	Psychrobacter sp. G
0	33	3.03901e-07	S	Psychrobacter sp. DAB_AL43B
0	30	2.76274e-07	S	Psychrobacter sp. P11G3
0	24	2.21019e-07	S	Psychrobacter sp. AntiMn-1
0	19	1.74974e-07	S	Psychrobacter sp. P2G3
0	5	4.60457e-08	S	Psychrobacter sp. P11G5
0	3	2.76274e-08	S	Psychrobacter sp. P11F6
0	2	1.84183e-08	S	Psychrobacter sp. YP14
0	1	9.20914e-09	S	Psychrobacter sp. PRwf-1
0	96	8.84077e-07	S	Psychrobacter alimentarius
0	82	7.55149e-07	S	Psychrobacter urativorans
0	2	1.84183e-08	S	Psychrobacter arcticus
0	2	1.84183e-08	S1	Psychrobacter arcticus 273-4
0	290	2.67065e-06	G	Moraxella
0	271	2.49568e-06	S	Moraxella osloensis
0	11	1.013e-07	S	Moraxella bovis
0	5	4.60457e-08	S	Moraxella catarrhalis
0	1	9.20914e-09	S	Moraxella bovoculi
0	105	9.66959e-07	F1	unclassified Moraxellaceae
0	105	9.66959e-07	S	Moraxellaceae bacterium HYN0046
0.01	24169	0.000222576	O	Xanthomonadales
0.01	22002	0.000202619	F	Xanthomonadaceae
0.01	13135	0.000120962	G	Xanthomonas
0	1955	1.80039e-05	G1	Xanthomonas citri group
0	1955	1.80039e-05	S	Xanthomonas citri
0	1146	1.05537e-05	S1	Xanthomonas citri pv. malvacearum
0	409	3.76654e-06	S1	Xanthomonas citri pv. citri
0	161	1.48267e-06	S1	Xanthomonas citri pv. glycines
0	44	4.05202e-07	S1	Xanthomonas citri pv. aurantifolii
0	10	9.20914e-08	S1	Xanthomonas citri pv. vignicola
0	2	1.84183e-08	S1	Xanthomonas citri pv. phaseoli var. fuscans
0	1115	1.02682e-05	S	Xanthomonas cassavae
0	1115	1.02682e-05	S1	Xanthomonas cassavae CFBP 4642
0	1096	1.00932e-05	S	Xanthomonas oryzae
0	1071	9.86298e-06	S1	Xanthomonas oryzae pv. oryzae
0	10	9.20914e-08	S1	Xanthomonas oryzae pv. oryzicola
0	1094	1.00748e-05	S	Xanthomonas translucens
0	946	8.71184e-06	S1	Xanthomonas translucens pv. translucens
0	946	8.71184e-06	S2	Xanthomonas translucens pv. translucens DSM 18974
0	41	3.77575e-07	S1	Xanthomonas translucens pv. cerealis
0	31	2.85483e-07	S1	Xanthomonas translucens pv. undulosa
0	943	8.68421e-06	S	Xanthomonas phaseoli
0	929	8.55529e-06	S1	Xanthomonas phaseoli pv. phaseoli
0	14	1.28928e-07	S1	Xanthomonas phaseoli pv. dieffenbachiae
0	14	1.28928e-07	S2	Xanthomonas phaseoli pv. dieffenbachiae LMG 695
0	423	3.89546e-06	S	Xanthomonas campestris
0	173	1.59318e-06	S1	Xanthomonas campestris pv. incanae
0	21	1.93392e-07	S1	Xanthomonas campestris pv. campestris
0	5	4.60457e-08	S2	Xanthomonas campestris pv. campestris str. CN12
0	2	1.84183e-08	S2	Xanthomonas campestris pv. campestris str. 8004
0	10	9.20914e-08	S1	Xanthomonas campestris pv. raphani
0	6	5.52548e-08	S2	Xanthomonas campestris pv. raphani 756C
0	276	2.54172e-06	S	Xanthomonas vesicatoria
0	91	8.38031e-07	S1	Xanthomonas vesicatoria ATCC 35937
0	143	1.31691e-06	S	Xanthomonas sacchari
0	129	1.18798e-06	S	Xanthomonas fragariae
0	49	4.51248e-07	S	Xanthomonas hortorum
0	48	4.42038e-07	S1	Xanthomonas hortorum pv. carotae
0	48	4.42038e-07	S2	Xanthomonas hortorum pv. carotae str. M081
0	48	4.42038e-07	S	Xanthomonas arboricola
0	48	4.42038e-07	S1	Xanthomonas arboricola pv. juglandis
0	37	3.40738e-07	S	Xanthomonas albilineans
0	37	3.40738e-07	S1	Xanthomonas albilineans GPE PC73
0	34	3.13111e-07	S	Xanthomonas euvesicatoria
0	1	9.20914e-09	S1	Xanthomonas euvesicatoria pv. citrumelonis
0	1	9.20914e-09	S2	Xanthomonas axonopodis pv. citrumelo F1
0	1	9.20914e-09	S1	Xanthomonas euvesicatoria pv. allii
0	1	9.20914e-09	S2	Xanthomonas euvesicatoria pv. allii CFBP 6369
0	1	9.20914e-09	S1	Xanthomonas euvesicatoria pv. alfalfae
0	1	9.20914e-09	S2	Xanthomonas euvesicatoria pv. alfalfae CFBP 3836
0	33	3.03901e-07	S	Xanthomonas vasicola
0	33	3.03901e-07	S1	Xanthomonas vasicola pv. vasculorum
0	6	5.52548e-08	S	Xanthomonas gardneri
0	1	9.20914e-09	S	Xanthomonas axonopodis
0	1	9.20914e-09	S1	Xanthomonas axonopodis pv. commiphoreae
0	4009	3.69194e-05	G	Xylella
0	3976	3.66155e-05	S	Xylella fastidiosa
0	48	4.42038e-07	S1	Xylella fastidiosa subsp. sandyi
0	48	4.42038e-07	S2	Xylella fastidiosa subsp. sandyi Ann-1
0	4	3.68365e-08	S1	Xylella fastidiosa MUL0034
0	2	1.84183e-08	S1	Xylella fastidiosa M12
0	32	2.94692e-07	S	Xylella taiwanensis
0	2525	2.32531e-05	G	Stenotrophomonas
0	1675	1.54253e-05	G1	Stenotrophomonas maltophilia group
0	1109	1.02129e-05	S	Stenotrophomonas maltophilia
0	71	6.53849e-07	S1	Stenotrophomonas maltophilia JV3
0	14	1.28928e-07	S1	Stenotrophomonas maltophilia EPM1
0	13	1.19719e-07	S1	Stenotrophomonas maltophilia R551-3
0	10	9.20914e-08	S1	Stenotrophomonas maltophilia D457
0	2	1.84183e-08	S1	Stenotrophomonas maltophilia K279a
0	90	8.28822e-07	S	Stenotrophomonas sp. ZAC14D2_NAIMI4_7
0	82	7.55149e-07	S	Stenotrophomonas sp. ZAC14A_NAIMI4_1
0	74	6.81476e-07	S	Stenotrophomonas sp. SAU14A_NAIMI4_5
0	39	3.59156e-07	S	Stenotrophomonas sp. ESTM1D_MKCIP4_1
[truncated: 5,947 more rows]
[truncated: 3 more columns]

## Sheet: Table S8
Table S8. Mapping of 'meta-SCOBY' sample reads against composite Komagataeibacter reference genome.
Taxa	Mean read depth	Genome length (bp)	Total bases mapped (Mbp)	Proportion of data mapped
K. pomaceti	210	3449370	724.368	0.0535065
K. cocois	122	3406946	415.647	0.0307024
K. europeus	111	3707909	411.578	0.0304018
K. hansenii	264	3636659	960.078	0.0709176
K. medellinensis	67	3513191	235.384	0.017387
K. nataicola	150	3760301	564.045	0.041664
K. rhaeticus	2238	3867346	8655.12	0.639323
K. saccharivorans	129	3768311	486.112	0.0359074
K. xylinus	278	3905082	1085.61	0.0801904
Total	-	33015115	13537.9	1

## Sheet: Table S9
Table S9. Diversity Study: Shotgun metagenomics vs Metabarcoding. Linear model constructed using log-transformed Kmer proportions assigned to taxa in 'meta-SCOBY' composite DNA sample, and log-transformed average relative abundance (across all individual samples) assigned by metabarcoding.
	R. abund
Taxa (amplicon data)	Metabarccoding (relative abundance)	log	Shotgun metagenomics (prop of kingdom kmers)	log
Fungi			\
g__Brettanomyces	0.813	-0.0899095	0.888433	-0.0513754
g__Zygosaccharomyces	0.068	-1.16749	0.0173	-1.76195
g__Starmerella	0.047	-1.3279	0.016	-1.79588
g__Lachancea	0.038	-1.42022	0.0086	-2.0655
k__Fungi	0.012	-1.92082	NA
f__Saccharomycetales_unidentified	0.008	-2.09691	NA
g__Candida	0.007	-2.1549	0.00046	-3.33724
g__Hanseniaspora	0.004	-2.39794	0.0038	-2.42022
g__Pichia	0.001	-3	0.0043	-2.36653
p__Ascomycota	0.001	-3	NA
g__Kregervanrija	0.001	-3	0.0076	-2.11919
Bacteria
g__Komagataeibacter	0.809	-0.0920515	0.7088	-0.149476
Lactobacillales total	0.129	-0.88941	0.0589	-1.22988
f__Lactobacillaceae	0.072	-1.14267	NA	NA
o__Lactobacillales_unidentified	0.05	-1.30103	NA	NA
g__Oenococcus	0.007	-2.1549	0.019	-1.72125
g__Tanticharoenia	0.0367471	-1.43478	0.0003	-3.52288
g__Acetobacter	0.012	-1.92082	0.117	-0.931814
f__Acetobacteraceae	0.006	-2.22185
f__Bacillaceae_unidentified	0.00490414	-2.30944	0.0112	-1.95078
Linear Regresson Model		Estimate	Std. Error	t-value	Pr(>|t|)
lm(formula = log.amplcon ~ log.shotgun, data = df)*	(Intercept)	-0.6178	0.4251	-1.454	0.172
	log.shotgun	0.5786	0.2066	2.8	0.016
*R-command using lm plugin

## Sheet: Table S10
Table S10. Alpha Diversity for k=4 clusters of SCOBY samples. Mean of combined bacterial and fungal taxa observed, ANOVA of observed taxa by clusters, and t.test comparison of Simpson Index by cluster.
a. Mean Observed and Simpson Index (SI) Taxa
	Observed		SI
	Mean	St. Dev	Mean	St. Dev
Cluster1	4.53623	1.70276	0.561706	0.0574104
Cluster2	4.92857	1.6404	0.659552	0.0698246
Cluster3	4	0.57735	0.633575	0.049805
Cluster4	5.46154	1.83196	0.656663	0.0528686
Total	4.68	1.66598	0.591239	0.0713989
b. ANOVA: SI by Cluster
Df	SumsOfSqs	MeanSqs	F.Model	R2	Pr(>F)
3	0.12819	0.042729	18.329	0.35942	0.001
c. ANOVA: SI by Origin
Df	SumsOfSqs	MeanSqs	F.Model	R2	Pr(>F)
2	0.01782	0.0089087	2.6029	0.04996	0.081
d. ANOVA: SI by Batch
Df	SumsOfSqs	MeanSqs	F.Model	R2	Pr(>F)
1	0.0082	0.0081955	2.3519	0.02298	0.126
c. T-Test of Inverse Simpson Index by Cluster (p(t.test))
	Cluster2	Cluster3	Cluster4
Cluster1	1.60481e-06	0.00235882	9.14604e-06
Cluster2		0.368754	0.903629
Cluster3			0.361869

[truncated: 8 more sheets: Table S11, Table S12, Table S13, Table S14, Fig S1, Fig S2, Fig S3, Fig S4]
